# Supplementary material for: Methyl 2-(3,5-dinitro­benzamido)-3-methyl­butano­ate
Source: Acta Crystallogr Sect E Struct Rep Online. 2012 Oct 10;68(Pt 11):o3098. doi: 10.1107/S1600536812040895 (PMC3515199; doi:10.1107/S1600536812040895)
Supplement: Supplementary file 2 [file e-68-o3098-Isup2.hkl]

# 
# h,k,l, Fc-squared, Fo-squared, sigma(Fo-squared) and status flag 
# 
data_I
_shelx_title ' 120531a_0m in P2(1)2(1)2(1)' 
_shelx_refln_list_code          4 
_shelx_F_calc_maximum      134.87 
_exptl_crystal_F_000       680.00 
_reflns_d_resolution_high  0.7634 
 
loop_ 
 _symmetry_equiv_pos_as_xyz 
 'x, y, z' 
 '-x+1/2, -y, z+1/2' 
 '-x, y+1/2, -z+1/2' 
 'x+1/2, -y+1/2, -z' 
 
_cell_length_a     7.0603 
_cell_length_b     9.4123 
_cell_length_c    23.3209 
_cell_angle_alpha  90.000 
_cell_angle_beta   90.000 
_cell_angle_gamma  90.000 
 
_shelx_F_squared_multiplier     1.000 
 
loop_ 
 _refln_index_h 
 _refln_index_k 
 _refln_index_l 
 _refln_F_squared_calc 
 _refln_F_squared_meas 
 _refln_F_squared_sigma 
 _refln_observed_status 
   2   0   0    18189.89    15211.16    396.51 o 
   4   0   0       38.43       35.88      1.83 o 
   6   0   0       36.90       44.63      2.55 o 
   8   0   0        3.57        3.58      1.53 o 
   1   1   0     2177.41     2309.41     55.22 o 
   2   1   0     1676.65     1671.31     39.12 o 
   3   1   0       55.67       62.70      1.62 o 
   4   1   0        4.50        4.40      0.64 o 
   5   1   0        0.03        0.04      0.59 o 
   6   1   0      101.60      106.35      2.89 o 
   7   1   0        1.95        3.49      2.16 o 
   8   1   0        4.35        3.69      0.89 o 
   9   1   0        1.79        2.20      1.61 o 
   0   2   0    15032.78    13538.50    306.72 o 
   1   2   0     7573.88     6839.36    112.10 o 
   2   2   0     4513.99     4336.71    102.52 o 
   3   2   0       26.59       41.65      1.90 o 
   4   2   0      711.43      724.74     12.60 o 
   5   2   0       28.38       27.31      1.32 o 
   6   2   0       77.25       78.19      3.21 o 
   7   2   0        0.06       -0.63      1.67 o 
   8   2   0        8.64        6.49      0.99 o 
   9   2   0        3.70        4.40      1.35 o 
   1   3   0     4060.01     3807.78     64.63 o 
   2   3   0     1812.78     1891.70     30.99 o 
   3   3   0       41.97       46.47      2.07 o 
   4   3   0      175.53      165.46      5.13 o 
   5   3   0      325.50      351.66      7.64 o 
   6   3   0       13.34       16.06      1.04 o 
   7   3   0       15.31       16.38      1.10 o 
   8   3   0        2.33        3.63      1.12 o 
   0   4   0     2308.92     2567.30     58.50 o 
   1   4   0      123.74      118.06      3.51 o 
   2   4   0      260.23      290.26      3.36 o 
   3   4   0       22.51       24.70      1.23 o 
   4   4   0       74.14       65.15      1.52 o 
   5   4   0      217.14      218.21      4.65 o 
   6   4   0        2.44        4.20      0.77 o 
   7   4   0        9.07        8.76      1.83 o 
   8   4   0        0.00       -0.28      1.06 o 
   1   5   0       49.13       45.90      1.26 o 
   2   5   0      198.78      191.15      2.41 o 
   3   5   0        0.03        0.69      0.74 o 
   4   5   0       36.58       45.40      1.13 o 
   5   5   0        0.17        5.14      1.89 o 
   6   5   0        0.40        1.04      1.46 o 
   7   5   0       12.31        8.27      1.20 o 
   8   5   0        0.59       -1.10      1.10 o 
   0   6   0       54.95       67.92      1.93 o 
   1   6   0        8.59        8.79      0.67 o 
   2   6   0        3.96        5.79      0.93 o 
   3   6   0       30.81       26.05      2.17 o 
   4   6   0        0.31       -0.57      0.57 o 
   5   6   0       36.54       38.55      1.55 o 
   6   6   0       20.26       25.45      1.66 o 
   7   6   0        8.27       11.24      1.43 o 
   1   7   0       99.25       95.15      2.13 o 
   2   7   0       64.12       67.51      1.51 o 
   3   7   0        1.30        0.91      0.73 o 
   4   7   0       35.99       35.40      1.87 o 
   5   7   0       12.87       12.45      2.34 o 
   6   7   0        4.17        8.11      1.71 o 
   7   7   0        0.12       -0.75      1.07 o 
   0   8   0      287.57      275.16      5.68 o 
   1   8   0       41.97       41.87      1.48 o 
   2   8   0        8.46        6.61      0.67 o 
   3   8   0       13.75       13.01      1.80 o 
   4   8   0       36.57       34.87      1.90 o 
   5   8   0       11.00       10.02      2.82 o 
   6   8   0        0.69       -1.42      1.42 o 
   7   8   0        0.12       -0.59      1.63 o 
   1   9   0        0.56       -0.73      0.73 o 
   2   9   0       27.08       27.38      1.38 o 
   3   9   0        3.78        2.76      0.87 o 
   4   9   0        5.13        3.38      1.08 o 
   5   9   0        2.10        3.31      1.20 o 
   6   9   0        0.03       -0.64      1.60 o 
   0  10   0       17.96       21.02      2.46 o 
   1  10   0       26.08       31.35      1.55 o 
   2  10   0        1.52        1.72      0.82 o 
   3  10   0        6.96        6.96      1.30 o 
   4  10   0        2.61        4.00      1.28 o 
   5  10   0        1.54        0.60      1.18 o 
   1  11   0       13.61       16.22      1.72 o 
   2  11   0        1.85        3.75      0.99 o 
   3  11   0       15.65       16.05      1.67 o 
   4  11   0        7.17        9.04      1.54 o 
   0  12   0        4.05        6.53      2.13 o 
   1  12   0        2.62        0.22      1.26 o 
   2  12   0        0.01        0.51      2.02 o 
   1   0   1    10710.79     8422.71    363.02 o 
   2   0   1     1480.28     1272.95     29.91 o 
   3   0   1     1235.38     1188.08     19.92 o 
   4   0   1        3.89        2.82      0.57 o 
   5   0   1       88.85       94.56      2.45 o 
   6   0   1        5.73        3.52      0.90 o 
   7   0   1        4.26        3.66      0.99 o 
   8   0   1        8.67        9.11      1.03 o 
   9   0   1        3.66        0.53      0.96 o 
  -9   1   1        4.44        4.44      1.03 o 
  -8   1   1        0.40       -0.17      1.04 o 
  -7   1   1       20.80       24.36      1.52 o 
  -6   1   1        4.31        2.22      0.92 o 
  -5   1   1      116.61      103.92      2.64 o 
  -4   1   1      293.32      325.90      6.02 o 
  -3   1   1     1949.69     1944.66     37.25 o 
  -2   1   1     1083.84      988.17     23.67 o 
  -1   1   1      199.32      224.45      3.93 o 
   0   1   1     1245.73     1227.22     28.82 o 
   1   1   1      199.19      232.26      5.65 o 
   2   1   1     1085.36     1007.16     18.02 o 
   3   1   1     1951.02     1911.29    101.39 o 
   4   1   1      292.99      317.62     14.20 o 
   5   1   1      116.30      105.27      2.63 o 
   6   1   1        4.30        3.98      0.94 o 
   7   1   1       20.79       26.04      4.63 o 
   8   1   1        0.40       -0.25      0.77 o 
   9   1   1        4.44        5.01      1.32 o 
  -9   2   1        1.65        0.63      0.89 o 
  -8   2   1        3.63        5.13      0.96 o 
  -7   2   1       15.48       14.32      1.67 o 
  -6   2   1      137.73      126.10      3.27 o 
  -5   2   1       36.76       33.60      2.79 o 
  -4   2   1      613.85      647.25     11.48 o 
  -3   2   1      186.93      176.22      5.06 o 
  -2   2   1     2520.70     2540.15     42.71 o 
  -1   2   1      525.29      521.31      5.49 o 
   0   2   1      715.04      756.86     13.95 o 
   1   2   1      524.13      519.74      8.77 o 
   2   2   1     2522.52     2578.87     42.28 o 
   3   2   1      186.75      180.88      3.54 o 
   4   2   1      613.91      661.85     11.46 o 
   5   2   1       36.89       29.52      1.40 o 
   6   2   1      137.83      127.04      2.66 o 
   7   2   1       15.47       15.09      1.48 o 
   8   2   1        3.63        4.65      1.15 o 
   9   2   1        1.64        0.16      1.19 o 
  -8   3   1        0.11        0.23      0.96 o 
  -7   3   1       26.58       33.76      4.20 o 
  -6   3   1      172.04      175.80      5.85 o 
  -5   3   1      148.92      150.99      3.51 o 
  -4   3   1      312.45      327.88      6.14 o 
  -3   3   1      158.87      194.73      5.34 o 
  -2   3   1      691.47      695.99      9.58 o 
  -1   3   1      569.99      519.09      5.55 o 
   0   3   1     1150.17     1070.19     14.38 o 
   1   3   1      568.74      522.39      7.17 o 
   2   3   1      691.59      690.09     11.68 o 
   3   3   1      158.91      191.70      3.78 o 
   4   3   1      312.38      332.24      8.93 o 
   5   3   1      148.78      151.45      2.83 o 
   6   3   1      172.11      173.05      3.31 o 
   7   3   1       26.58       32.09      1.79 o 
   8   3   1        0.11       -0.26      1.00 o 
  -8   4   1       11.57       13.15      2.07 o 
  -7   4   1       11.26       12.30      2.10 o 
  -6   4   1       22.95       18.95      1.05 o 
  -5   4   1      174.61      187.03      4.15 o 
  -4   4   1      163.86      169.31      3.58 o 
  -3   4   1      288.27      274.85      3.63 o 
  -2   4   1      126.43      122.48      1.62 o 
  -1   4   1      149.28      148.12      1.84 o 
   0   4   1      278.26      338.00      5.03 o 
   1   4   1      149.15      148.46      2.07 o 
   2   4   1      126.17      121.42      1.85 o 
   3   4   1      288.30      274.93      5.15 o 
   4   4   1      163.84      167.17      3.60 o 
   5   4   1      174.78      187.68      3.37 o 
   6   4   1       22.89       15.65      1.29 o 
   7   4   1       11.28       15.92      1.41 o 
   8   4   1       11.59       11.75      1.49 o 
  -8   5   1        5.84        4.26      1.28 o 
  -7   5   1        1.18       -0.38      0.91 o 
  -6   5   1       50.47       47.21      2.01 o 
  -5   5   1      546.58      568.43     14.90 o 
  -4   5   1       16.22       17.88      0.87 o 
  -3   5   1      341.31      336.43      4.44 o 
  -2   5   1       13.21       14.46      0.53 o 
  -1   5   1      493.10      482.31      6.00 o 
   0   5   1       40.43       52.17      1.26 o 
   1   5   1      493.17      477.17      5.91 o 
   2   5   1       13.17       14.58      0.68 o 
   3   5   1      340.91      345.59      5.19 o 
   4   5   1       16.12       15.87      1.16 o 
   5   5   1      546.00      560.34     10.29 o 
   6   5   1       50.57       48.45      3.15 o 
   7   5   1        1.18        0.91      0.99 o 
   8   5   1        5.84        2.93      1.28 o 
  -7   6   1        4.19        5.35      1.24 o 
  -6   6   1       31.57       26.30      1.67 o 
  -5   6   1      140.53      125.96      3.43 o 
  -4   6   1       10.90       15.03      1.24 o 
  -3   6   1       16.25       16.78      0.88 o 
  -2   6   1      113.32      107.74      1.95 o 
  -1   6   1      167.13      183.56      2.72 o 
   0   6   1        0.20        1.29      0.48 o 
   1   6   1      166.98      181.88      3.18 o 
   2   6   1      113.10      111.01      2.28 o 
   3   6   1       16.23       15.45      0.79 o 
   4   6   1       10.92       18.38      0.83 o 
   5   6   1      140.45      129.07      2.95 o 
   6   6   1       31.65       27.50      2.24 o 
   7   6   1        4.18        3.78      1.17 o 
  -7   7   1        0.02       -1.04      1.60 o 
  -6   7   1       11.94        9.97      1.35 o 
  -5   7   1       14.14       13.05      1.34 o 
  -4   7   1       61.28       66.98      2.39 o 
  -3   7   1       25.74       21.31      1.95 o 
  -2   7   1       51.23       50.79      1.37 o 
  -1   7   1      243.11      247.45      3.57 o 
   0   7   1       90.09      110.34      2.33 o 
   1   7   1      243.07      246.45      4.17 o 
   2   7   1       51.08       50.20      1.53 o 
   3   7   1       25.56       21.52      1.08 o 
   4   7   1       61.18       64.01      3.85 o 
   5   7   1       14.11       14.21      2.11 o 
   6   7   1       11.93       15.49      1.67 o 
   7   7   1        0.02        0.55      1.13 o 
  -6   8   1        1.67        1.50      1.13 o 
  -5   8   1        2.03        2.05      1.05 o 
  -4   8   1       22.90       23.80      1.62 o 
  -3   8   1       37.24       36.82      1.56 o 
  -2   8   1        7.71        9.77      0.91 o 
  -1   8   1        1.06        2.62      0.56 o 
   0   8   1       85.95       91.15      2.20 o 
   1   8   1        1.07        1.15      0.89 o 
   2   8   1        7.72        8.32      1.00 o 
   3   8   1       37.27       34.89      1.82 o 
   4   8   1       22.98       22.23      2.50 o 
   5   8   1        2.02        2.01      1.04 o 
   6   8   1        1.66        0.22      1.07 o 
   7   8   1        0.88        1.03      1.67 o 
  -6   9   1        2.79        4.43      1.90 o 
  -5   9   1        2.41        3.70      1.19 o 
  -4   9   1        5.31        6.65      1.25 o 
  -3   9   1       28.77       29.10      1.48 o 
  -2   9   1       28.40       28.83      1.41 o 
  -1   9   1        9.19        8.91      0.93 o 
   0   9   1        0.93        0.80      1.08 o 
   1   9   1        9.20        8.13      0.99 o 
   2   9   1       28.44       28.43      1.37 o 
   3   9   1       28.84       30.61      1.81 o 
   4   9   1        5.33        6.90      1.26 o 
   5   9   1        2.43        4.04      1.25 o 
   6   9   1        2.80        4.94      1.97 o 
  -5  10   1        0.08        0.90      1.24 o 
  -4  10   1       16.11       18.58      1.71 o 
  -3  10   1        5.63        7.36      1.10 o 
  -2  10   1       12.22       14.27      1.78 o 
  -1  10   1       11.51        8.71      1.03 o 
   0  10   1        8.06        9.65      1.26 o 
   1  10   1       11.51        9.47      1.84 o 
   2  10   1       12.21       11.91      1.15 o 
   3  10   1        5.63        7.83      1.30 o 
   4  10   1       16.12       16.97      1.69 o 
   5  10   1        0.08       -1.31      1.41 o 
  -4  11   1        1.44        2.00      1.34 o 
  -3  11   1        1.97        2.48      1.09 o 
  -2  11   1       11.51       12.91      2.46 o 
  -1  11   1        1.16        1.30      0.86 o 
   0  11   1        3.67        2.56      1.28 o 
   1  11   1        1.16        1.21      1.22 o 
   2  11   1       11.51       13.86      1.80 o 
   3  11   1        1.98        1.29      1.11 o 
   4  11   1        1.44        3.62      1.37 o 
  -2  12   1        4.97        3.60      1.10 o 
  -1  12   1        1.75        1.29      1.26 o 
   0  12   1        6.63        5.74      1.53 o 
   1  12   1        1.75       -1.52      1.62 o 
   2  12   1        4.97        7.00      1.62 o 
   0   0   2      121.56      131.65      3.37 o 
   1   0   2     2121.76     2047.03     56.66 o 
   2   0   2       26.54       47.47      1.28 o 
   3   0   2        0.66        0.01      0.40 o 
   4   0   2      411.16      402.85     12.53 o 
   5   0   2       10.16        9.55      0.99 o 
   6   0   2      286.19      302.12      6.09 o 
   7   0   2        1.34        0.92      0.98 o 
   8   0   2        9.49        9.01      1.04 o 
   9   0   2        0.61       -0.02      1.10 o 
  -9   1   2        8.64       11.61      2.00 o 
  -8   1   2        0.64        0.27      0.79 o 
  -7   1   2        0.84        1.40      0.96 o 
  -6   1   2       57.05       65.63      2.26 o 
  -5   1   2       82.16       80.08      3.76 o 
  -4   1   2       37.25       40.17      1.91 o 
  -3   1   2      968.72      888.68     21.08 o 
  -2   1   2     2207.88     2027.82     49.42 o 
  -1   1   2     1876.77     1669.54    107.70 o 
   0   1   2     1690.94     1457.43     34.16 o 
   1   1   2     1876.51     1773.09     39.60 o 
   2   1   2     2208.23     2145.79     24.78 o 
   3   1   2      968.61      877.43     13.57 o 
   4   1   2       37.24       39.61      1.41 o 
   5   1   2       82.24       86.58      2.30 o 
   6   1   2       57.11       67.48      2.05 o 
   7   1   2        0.84        0.86      0.73 o 
   8   1   2        0.64        0.47      0.80 o 
   9   1   2        8.63       11.07      1.52 o 
  -9   2   2        1.45       -0.40      0.87 o 
  -8   2   2        5.40        6.80      1.02 o 
  -7   2   2        8.30       10.82      1.65 o 
  -6   2   2       68.85       67.52      2.30 o 
  -5   2   2       97.06      111.56      2.76 o 
  -4   2   2      608.71      608.85     15.42 o 
  -3   2   2       99.13      105.47      3.35 o 
  -2   2   2      977.77      860.22     14.62 o 
  -1   2   2    10169.82     9578.45    109.72 o 
   0   2   2     2476.54     2591.66     40.26 o 
   1   2   2    10170.11     9453.32    282.47 o 
   2   2   2      978.47      883.30     11.93 o 
   3   2   2       98.97      105.72      2.06 o 
   4   2   2      609.24      621.22      8.85 o 
   5   2   2       96.81      105.43      2.18 o 
   6   2   2       68.86       68.34      1.86 o 
   7   2   2        8.26        8.01      0.92 o 
   8   2   2        5.40        5.10      1.23 o 
   9   2   2        1.45        1.61      1.29 o 
  -8   3   2       10.58       10.78      2.50 o 
  -7   3   2       10.38       12.20      1.50 o 
  -6   3   2       73.83       79.00      2.52 o 
  -5   3   2       52.32       57.98      1.95 o 
  -4   3   2        6.12        5.46      1.01 o 
  -3   3   2      616.63      561.70      9.85 o 
  -2   3   2      150.98      158.16      2.18 o 
  -1   3   2     5556.46     5238.74     54.25 o 
   0   3   2      481.93      467.09      6.50 o 
   1   3   2     5558.13     5206.40     54.80 o 
   2   3   2      150.66      157.99      2.51 o 
   3   3   2      616.49      572.61      8.06 o 
   4   3   2        6.11        6.52      0.67 o 
   5   3   2       52.25       55.28      1.56 o 
   6   3   2       73.90       76.92      2.61 o 
   7   3   2       10.39        9.85      1.51 o 
   8   3   2       10.62       11.18      1.44 o 
  -8   4   2        5.10        5.89      0.98 o 
  -7   4   2        0.60        0.10      0.71 o 
  -6   4   2        4.18        7.22      1.89 o 
  -5   4   2      211.57      195.90      6.34 o 
  -4   4   2       60.59       63.19      1.83 o 
  -3   4   2       50.45       53.57      1.30 o 
  -2   4   2       52.37       45.62      0.90 o 
  -1   4   2      380.16      478.55      5.21 o 
   0   4   2      822.43      768.62      9.14 o 
   1   4   2      379.25      480.37      5.24 o 
   2   4   2       52.31       47.41      1.30 o 
   3   4   2       50.34       53.59      1.56 o 
   4   4   2       60.58       61.51      1.88 o 
   5   4   2      211.55      203.91      3.08 o 
   6   4   2        4.19        6.61      1.02 o 
   7   4   2        0.60        0.41      0.98 o 
   8   4   2        5.08        4.75      1.60 o 
  -8   5   2        5.75        7.01      1.08 o 
  -7   5   2        8.51        7.86      2.52 o 
  -6   5   2       20.72       22.63      1.83 o 
  -5   5   2      187.81      174.81      4.93 o 
  -4   5   2       41.12       37.50      1.02 o 
  -3   5   2       77.24       83.64      1.48 o 
  -2   5   2      876.67      876.26      9.38 o 
  -1   5   2      886.22      864.42     10.06 o 
   0   5   2        2.02        4.46      0.35 o 
   1   5   2      885.90      869.48      9.25 o 
   2   5   2      876.40      879.95     10.52 o 
   3   5   2       77.18       85.45      3.02 o 
   4   5   2       41.15       37.17      1.50 o 
   5   5   2      187.75      179.03      7.90 o 
   6   5   2       20.79       25.03      1.54 o 
   7   5   2        8.48        7.32      1.23 o 
   8   5   2        5.75        5.67      1.35 o 
  -7   6   2        1.68        1.94      1.67 o 
  -6   6   2       10.72       10.34      1.29 o 
  -5   6   2        6.25        5.05      1.07 o 
  -4   6   2      230.21      218.82      7.14 o 
  -3   6   2       33.41       37.29      1.06 o 
  -2   6   2       39.58       36.77      1.45 o 
  -1   6   2      539.77      581.82      6.38 o 
   0   6   2      791.02      810.02     11.40 o 
   1   6   2      539.38      571.91      7.24 o 
   2   6   2       39.46       33.72      1.03 o 
   3   6   2       33.31       37.28      1.17 o 
   4   6   2      229.88      220.24      4.00 o 
   5   6   2        6.27        7.54      1.14 o 
   6   6   2       10.70       12.78      1.10 o 
   7   6   2        1.68        0.83      1.07 o 
  -7   7   2        0.19        0.84      1.66 o 
  -6   7   2        0.03        0.11      0.99 o 
  -5   7   2       12.33        8.85      1.90 o 
  -4   7   2       56.15       58.95      2.29 o 
  -3   7   2       66.27       64.85      2.45 o 
  -2   7   2       36.89       36.30      1.11 o 
  -1   7   2      134.19      135.83      2.29 o 
   0   7   2       19.03       23.37      1.06 o 
   1   7   2      133.98      140.77      2.33 o 
   2   7   2       36.86       36.50      1.74 o 
   3   7   2       66.16       68.66      2.27 o 
   4   7   2       56.16       61.17      3.83 o 
   5   7   2       12.28       10.38      1.23 o 
   6   7   2        0.03       -1.24      1.24 o 
   7   7   2        0.19       -1.21      1.65 o 
  -6   8   2        9.05       10.12      1.43 o 
  -5   8   2        4.08        5.28      1.19 o 
  -4   8   2       14.82       13.80      1.83 o 
  -3   8   2       29.69       30.84      1.41 o 
  -2   8   2       36.30       33.01      1.94 o 
  -1   8   2       34.73       29.68      1.36 o 
   0   8   2       13.22       12.51      0.95 o 
   1   8   2       34.80       29.21      1.06 o 
   2   8   2       36.33       33.22      1.38 o 
   3   8   2       29.60       30.34      2.91 o 
   4   8   2       14.86       12.02      1.31 o 
   5   8   2        4.06        4.68      1.53 o 
   6   8   2        9.08        9.13      1.42 o 
  -6   9   2        5.14        7.94      2.14 o 
  -5   9   2        5.86        6.45      1.70 o 
  -4   9   2        5.47        8.12      1.29 o 
  -3   9   2       27.74       31.01      1.52 o 
  -2   9   2       19.86       16.25      1.15 o 
  -1   9   2        4.52        1.46      0.74 o 
   0   9   2      149.80      149.92      3.15 o 
   1   9   2        4.52        2.56      0.64 o 
   2   9   2       19.87       18.32      1.20 o 
   3   9   2       27.78       28.26      1.74 o 
   4   9   2        5.46        7.07      1.26 o 
   5   9   2        5.86        6.90      1.37 o 
  -5  10   2        7.21        5.05      1.99 o 
  -4  10   2        4.57        4.53      1.25 o 
  -3  10   2        1.96        1.18      0.93 o 
  -2  10   2        5.27        4.36      0.95 o 
  -1  10   2        3.16        3.31      0.87 o 
   0  10   2        4.93        5.46      0.95 o 
   1  10   2        3.15        3.28      0.81 o 
   2  10   2        5.27        4.14      0.92 o 
   3  10   2        1.96        2.64      1.09 o 
   4  10   2        4.58        3.79      1.86 o 
   5  10   2        7.21        4.58      1.34 o 
  -4  11   2        9.27        8.67      2.37 o 
  -3  11   2        2.19        1.87      0.98 o 
  -2  11   2        2.10        3.66      1.35 o 
  -1  11   2        6.02        5.37      1.03 o 
   0  11   2        3.82        1.04      1.30 o 
   1  11   2        6.00        6.00      1.40 o 
   2  11   2        2.11        2.16      1.27 o 
   3  11   2        2.19        0.97      1.14 o 
   4  11   2        9.30        9.65      1.61 o 
  -2  12   2        8.02        4.33      1.34 o 
  -1  12   2        5.68        2.33      1.48 o 
   0  12   2        1.64        0.37      1.31 o 
   1  12   2        5.69        4.39      1.83 o 
   2  12   2        8.03        7.72      1.68 o 
   1   0   3       40.25       41.61      0.65 o 
   2   0   3      377.86      410.01      5.75 o 
   3   0   3        8.89        8.26      0.54 o 
   4   0   3      188.39      204.02      4.62 o 
   5   0   3       46.35       37.19      1.46 o 
   6   0   3       31.96       30.08      1.28 o 
   7   0   3      199.67      183.47      3.58 o 
   8   0   3        3.29        2.61      0.87 o 
   9   0   3        0.18       -1.12      1.12 o 
  -9   1   3        0.57        1.34      1.13 o 
  -8   1   3        5.15        3.95      0.93 o 
  -7   1   3        6.60        8.82      1.46 o 
  -6   1   3       95.40       91.26      2.63 o 
  -5   1   3        4.68        3.99      0.74 o 
  -4   1   3       50.62       65.99      1.82 o 
  -3   1   3     1145.01     1235.05     29.51 o 
  -2   1   3     1393.90     1556.49     36.35 o 
  -1   1   3      622.39      527.04      9.66 o 
   0   1   3     1456.65     1488.73     88.68 o 
   1   1   3      624.31      542.48      6.80 o 
   2   1   3     1393.64     1521.16     17.89 o 
   3   1   3     1144.55     1250.77     14.77 o 
   4   1   3       50.69       62.81      1.44 o 
   5   1   3        4.70        4.57      0.59 o 
   6   1   3       95.54       90.46      2.15 o 
   7   1   3        6.56        6.46      0.89 o 
   8   1   3        5.15        5.59      1.24 o 
   9   1   3        0.57        1.91      1.79 o 
  -9   2   3        2.80        2.73      1.03 o 
  -8   2   3        9.49        9.91      1.11 o 
  -7   2   3        5.22        4.09      0.81 o 
  -6   2   3       61.71       61.16      2.17 o 
  -5   2   3        9.15       11.30      0.96 o 
  -4   2   3      698.42      706.93     17.60 o 
  -3   2   3       77.22       66.46      2.50 o 
  -2   2   3     1196.18     1156.04     28.43 o 
  -1   2   3     4951.96     4587.79     72.61 o 
   0   2   3    11396.90    10210.38    158.51 o 
   1   2   3     4950.90     4602.16    230.78 o 
   2   2   3     1197.28     1222.28     16.34 o 
   3   2   3       77.31       71.99      1.24 o 
   4   2   3      698.06      716.11      8.75 o 
   5   2   3        9.07       13.16      0.81 o 
   6   2   3       61.59       56.59      1.71 o 
   7   2   3        5.20        4.00      1.07 o 
   8   2   3        9.47       12.06      1.42 o 
   9   2   3        2.81        2.00      1.72 o 
  -8   3   3       12.64       12.57      1.22 o 
  -7   3   3        1.17        1.20      0.76 o 
  -6   3   3      112.11      124.56      3.31 o 
  -5   3   3       25.90       20.58      1.77 o 
  -4   3   3       10.59        9.75      1.22 o 
  -3   3   3       56.58       58.71      1.51 o 
  -2   3   3      316.74      344.66      4.27 o 
  -1   3   3     3701.71     3678.10     50.83 o 
   0   3   3      318.61      274.77      3.41 o 
   1   3   3     3702.09     3551.01     53.37 o 
   2   3   3      316.49      341.05      4.98 o 
   3   3   3       56.81       56.55      1.63 o 
   4   3   3       10.62        9.90      1.08 o 
   5   3   3       25.96       23.58      0.91 o 
   6   3   3      111.94      127.06      3.34 o 
   7   3   3        1.17        2.15      1.12 o 
   8   3   3       12.63       13.18      1.54 o 
  -8   4   3        0.99        1.44      0.82 o 
  -7   4   3        6.19        6.20      1.10 o 
  -6   4   3       19.67       23.07      1.47 o 
  -5   4   3      147.56      140.77      4.93 o 
  -4   4   3      556.49      577.42      8.25 o 
  -3   4   3      283.50      272.77      4.14 o 
  -2   4   3     1620.03     1745.45     20.08 o 
  -1   4   3      697.83      695.03     10.44 o 
   0   4   3       35.85       39.12      1.41 o 
   1   4   3      697.61      709.25      8.38 o 
   2   4   3     1619.35     1707.44     20.11 o 
   3   4   3      283.22      266.64      4.18 o 
   4   4   3      557.31      569.71      9.14 o 
   5   4   3      147.60      136.79      2.76 o 
   6   4   3       19.65       25.79      1.53 o 
   7   4   3        6.20        6.95      1.22 o 
   8   4   3        0.98        0.55      1.10 o 
  -8   5   3        7.37        7.28      1.07 o 
  -7   5   3        0.23        0.56      0.70 o 
  -6   5   3       61.87       63.93      2.13 o 
  -5   5   3       98.95       99.87      2.41 o 
  -4   5   3       43.33       49.88      1.80 o 
  -3   5   3      104.37      101.50      1.91 o 
  -2   5   3      725.13      704.70      7.64 o 
  -1   5   3       20.89       23.54      0.62 o 
   0   5   3       22.79       19.86      0.56 o 
   1   5   3       20.83       23.63      0.71 o 
   2   5   3      725.23      714.20      8.62 o 
   3   5   3      104.48      101.15      1.76 o 
   4   5   3       43.48       51.58      1.44 o 
   5   5   3       98.76       97.55      2.85 o 
   6   5   3       61.97       63.20      1.87 o 
   7   5   3        0.23       -0.09      0.95 o 
   8   5   3        7.38       10.07      2.10 o 
  -7   6   3        1.07        0.09      1.59 o 
  -6   6   3        8.67        7.99      1.21 o 
  -5   6   3       10.66       10.50      1.17 o 
  -4   6   3      107.22      107.30      3.71 o 
  -3   6   3       39.69       40.00      1.34 o 
  -2   6   3       24.63       27.35      1.31 o 
  -1   6   3      100.04      118.89      1.70 o 
   0   6   3       90.99       77.71      1.58 o 
   1   6   3      100.02      121.02      1.94 o 
   2   6   3       24.71       26.62      0.82 o 
   3   6   3       39.58       38.58      1.06 o 
   4   6   3      107.40      113.91      2.39 o 
   5   6   3       10.61        8.28      0.87 o 
   6   6   3        8.68       11.11      1.26 o 
   7   6   3        1.08        1.77      1.09 o 
  -7   7   3        9.66       14.42      2.33 o 
  -6   7   3        0.04        0.36      0.99 o 
  -5   7   3        2.77        3.80      1.04 o 
  -4   7   3      171.06      186.32      4.43 o 
  -3   7   3       11.22       11.53      0.92 o 
  -2   7   3       15.93       17.55      0.98 o 
  -1   7   3        2.44        0.80      0.45 o 
   0   7   3       67.06       71.48      1.50 o 
   1   7   3        2.44        1.95      0.58 o 
   2   7   3       15.94       16.95      0.83 o 
   3   7   3       11.23       12.22      1.75 o 
   4   7   3      171.07      191.64      6.01 o 
   5   7   3        2.77        3.52      1.15 o 
   6   7   3        0.04        0.08      0.98 o 
   7   7   3        9.67       11.27      1.54 o 
  -6   8   3        4.40        3.69      1.82 o 
  -5   8   3        7.27        5.05      1.14 o 
  -4   8   3       15.43       18.68      1.49 o 
  -3   8   3       29.64       33.07      1.69 o 
  -2   8   3       16.54       18.03      2.00 o 
  -1   8   3       59.98       57.37      1.76 o 
   0   8   3      148.82      136.00      2.40 o 
   1   8   3       60.02       59.34      1.82 o 
   2   8   3       16.52       17.30      0.92 o 
   3   8   3       29.61       32.58      1.75 o 
   4   8   3       15.44       16.10      1.46 o 
   5   8   3        7.29        6.90      1.72 o 
   6   8   3        4.41        4.18      1.33 o 
  -5   9   3        2.08        1.96      1.16 o 
  -4   9   3       20.23       24.00      2.08 o 
  -3   9   3       19.48       20.94      1.31 o 
  -2   9   3       12.14       12.87      1.54 o 
  -1   9   3       15.39       14.88      1.08 o 
   0   9   3        4.53        6.45      0.88 o 
   1   9   3       15.41       14.52      1.08 o 
   2   9   3       12.17       13.02      1.16 o 
   3   9   3       19.48       17.06      1.49 o 
   4   9   3       20.23       20.11      3.77 o 
   5   9   3        2.07        2.14      1.19 o 
   6   9   3        2.82        5.45      2.01 o 
  -5  10   3        1.43        1.40      1.80 o 
  -4  10   3        5.12        7.43      1.38 o 
  -3  10   3        5.31        4.63      1.02 o 
  -2  10   3        1.33        0.18      0.79 o 
  -1  10   3       19.74       19.84      1.30 o 
   0  10   3       17.01       16.66      1.24 o 
   1  10   3       19.79       23.32      1.37 o 
   2  10   3        1.33        0.27      0.80 o 
   3  10   3        5.32        3.21      1.73 o 
   4  10   3        5.11        4.52      1.78 o 
   5  10   3        1.43       -0.17      1.48 o 
  -4  11   3        0.26       -1.68      1.68 o 
  -3  11   3        1.26        1.07      0.97 o 
  -2  11   3        0.70        1.23      0.91 o 
  -1  11   3        7.99        8.13      1.11 o 
   0  11   3        4.28        7.62      2.13 o 
   1  11   3        7.99        8.73      1.54 o 
   2  11   3        0.69        3.35      1.37 o 
   3  11   3        1.26        0.35      1.59 o 
   4  11   3        0.26       -0.66      1.23 o 
  -1  12   3        4.39        3.51      1.08 o 
   0  12   3        2.79        1.14      1.22 o 
   1  12   3        4.38        3.21      1.45 o 
   0   0   4     3985.05     4095.08     96.33 o 
   1   0   4     7725.26     7007.29     94.78 o 
   2   0   4      377.58      419.31      5.86 o 
   3   0   4      934.49      990.84     13.58 o 
   4   0   4      820.70      761.49     13.17 o 
   5   0   4        3.86        3.20      0.66 o 
   6   0   4        0.71        0.64      0.65 o 
   7   0   4       43.69       43.61      1.66 o 
   8   0   4        0.03       -0.54      0.81 o 
   9   0   4        3.74        5.56      1.40 o 
  -9   1   4        1.50        1.42      1.14 o 
  -8   1   4        4.29        4.97      0.99 o 
  -7   1   4       47.13       43.21      1.77 o 
  -6   1   4       71.14       70.78      1.89 o 
  -5   1   4       47.73       48.07      1.38 o 
  -4   1   4        4.42        3.56      0.49 o 
  -3   1   4     1710.98     1776.16     36.77 o 
  -2   1   4      544.04      529.81     11.16 o 
  -1   1   4     8759.28     8221.13    219.67 o 
   0   1   4     2908.13     2805.87     46.94 o 
   1   1   4     8755.65     7907.29    323.82 o 
   2   1   4      544.81      541.71      6.45 o 
   3   1   4     1709.30     1703.99     21.60 o 
   4   1   4        4.37        2.57      0.46 o 
   5   1   4       47.67       47.10      1.36 o 
   6   1   4       71.00       72.14      1.90 o 
   7   1   4       47.02       42.48      2.68 o 
   8   1   4        4.29        3.53      1.15 o 
   9   1   4        1.50        0.89      1.16 o 
  -9   2   4        2.84        2.36      1.40 o 
  -8   2   4       13.50       13.63      1.21 o 
  -7   2   4       33.91       35.74      1.59 o 
  -6   2   4       22.21       18.60      1.40 o 
  -5   2   4       55.96       54.96      1.50 o 
  -4   2   4      312.82      300.66      8.03 o 
  -3   2   4      654.50      666.11     16.25 o 
  -2   2   4      990.11      986.51     16.24 o 
  -1   2   4     3723.87     3936.37     45.22 o 
   0   2   4      840.26      961.74     11.14 o 
   1   2   4     3726.39     3870.26     87.28 o 
   2   2   4      989.47      964.30     11.48 o 
   3   2   4      654.32      666.12      8.36 o 
   4   2   4      312.87      297.21      3.99 o 
   5   2   4       55.82       56.04      2.10 o 
   6   2   4       22.18       16.84      1.12 o 
   7   2   4       33.96       35.86      1.89 o 
   8   2   4       13.51       15.56      1.88 o 
  -8   3   4        3.22        1.39      0.91 o 
  -7   3   4        1.04        1.01      1.01 o 
  -6   3   4       15.31       17.91      1.04 o 
  -5   3   4      215.93      221.39      6.54 o 
  -4   3   4      127.84      130.36      4.25 o 
  -3   3   4      254.89      253.07      4.79 o 
  -2   3   4      407.28      415.40      4.48 o 
  -1   3   4     1752.91     1810.52     26.29 o 
   0   3   4     1605.61     1464.01     15.17 o 
   1   3   4     1753.12     1835.76     20.96 o 
   2   3   4      407.61      406.73      5.91 o 
   3   3   4      254.65      257.40      4.86 o 
   4   3   4      127.78      128.11      2.04 o 
   5   3   4      215.69      215.45      3.20 o 
   6   3   4       15.32       15.22      1.28 o 
   7   3   4        1.05        2.52      1.04 o 
   8   3   4        3.24        1.93      1.20 o 
  -8   4   4        7.13        6.28      1.00 o 
  -7   4   4        6.97        9.18      1.90 o 
  -6   4   4       12.01       11.05      0.94 o 
  -5   4   4       92.04       83.64      3.65 o 
  -4   4   4       32.18       36.43      2.22 o 
  -3   4   4      110.21      107.49      2.29 o 
  -2   4   4      842.76      930.83      8.91 o 
  -1   4   4     1406.22     1552.58     16.02 o 
   0   4   4       96.94       90.89      1.27 o 
   1   4   4     1405.66     1532.93     17.91 o 
   2   4   4      842.45      917.51     11.02 o 
   3   4   4      110.27      108.43      2.05 o 
   4   4   4       32.03       36.84      1.26 o 
   5   4   4       92.00       88.62      2.06 o 
   6   4   4       12.01       11.82      1.21 o 
   7   4   4        6.97       11.41      2.82 o 
   8   4   4        7.13        8.63      2.16 o 
  -8   5   4        2.08        1.19      1.34 o 
  -7   5   4       10.04       11.46      1.23 o 
  -6   5   4        2.86        1.86      0.91 o 
  -5   5   4       52.94       55.84      2.07 o 
  -4   5   4       27.25       26.67      1.40 o 
  -3   5   4      110.06       99.16      1.49 o 
  -2   5   4       81.30       90.50      1.21 o 
  -1   5   4      107.81       99.58      1.42 o 
   0   5   4      176.21      167.32      2.12 o 
   1   5   4      107.89       97.27      1.82 o 
   2   5   4       81.22       90.30      1.57 o 
   3   5   4      110.27       97.55      1.97 o 
   4   5   4       27.23       26.60      1.90 o 
   5   5   4       52.93       56.21      1.68 o 
   6   5   4        2.86        1.33      0.76 o 
   7   5   4       10.07       12.80      1.41 o 
   8   5   4        2.08        2.01      1.27 o 
  -7   6   4       12.47       15.25      2.27 o 
  -6   6   4       16.10       16.61      2.12 o 
  -5   6   4        1.36        2.49      0.91 o 
  -4   6   4       27.93       23.69      1.87 o 
  -3   6   4       26.51       25.98      1.47 o 
  -2   6   4      265.23      304.81      4.15 o 
  -1   6   4      117.57      100.14      1.51 o 
   0   6   4        1.84        3.32      0.48 o 
   1   6   4      117.86      103.70      1.80 o 
   2   6   4      265.12      307.18      3.72 o 
   3   6   4       26.55       30.25      0.98 o 
   4   6   4       27.97       27.08      1.03 o 
   5   6   4        1.39        2.28      0.66 o 
   6   6   4       16.05       16.34      1.46 o 
   7   6   4       12.48       14.75      1.72 o 
  -7   7   4       11.01        9.63      2.14 o 
  -6   7   4       14.97       14.45      2.13 o 
  -5   7   4       50.89       50.28      2.14 o 
  -4   7   4      113.34       97.57      2.95 o 
  -3   7   4      162.38      155.80      3.14 o 
  -2   7   4       77.79       68.63      1.83 o 
  -1   7   4      130.23      127.79      2.17 o 
   0   7   4       35.81       32.13      1.01 o 
   1   7   4      130.28      127.26      2.64 o 
   2   7   4       77.88       69.48      1.57 o 
   3   7   4      162.37      159.35      3.09 o 
   4   7   4      113.60      102.65      2.42 o 
   5   7   4       50.99       47.01      3.39 o 
   6   7   4       14.98       12.46      1.47 o 
   7   7   4       11.00       11.02      1.57 o 
  -6   8   4        7.83        8.05      2.02 o 
  -5   8   4        5.27        3.65      1.15 o 
  -4   8   4       38.00       44.79      2.11 o 
  -3   8   4        1.67        0.23      0.84 o 
  -2   8   4       40.31       42.71      1.92 o 
  -1   8   4       26.04       22.13      1.15 o 
   0   8   4       29.52       30.80      1.10 o 
   1   8   4       26.07       22.73      1.87 o 
   2   8   4       40.27       46.57      1.79 o 
   3   8   4        1.69        1.30      0.99 o 
   4   8   4       37.96       43.03      2.16 o 
   5   8   4        5.25        3.61      1.11 o 
   6   8   4        7.80        7.31      1.81 o 
  -5   9   4        3.05        4.68      1.28 o 
  -4   9   4        9.20       11.00      1.40 o 
  -3   9   4       83.52       88.56      2.44 o 
  -2   9   4        1.36        1.12      0.77 o 
  -1   9   4       36.40       36.22      1.55 o 
   0   9   4        8.52        7.92      1.06 o 
   1   9   4       36.35       37.87      1.82 o 
   2   9   4        1.36        2.16      0.66 o 
   3   9   4       83.50       88.80      2.32 o 
   4   9   4        9.20        8.87      1.34 o 
   5   9   4        3.03        2.35      1.15 o 
   6   9   4        2.56        5.89      1.90 o 
  -5  10   4        2.64        1.88      1.88 o 
  -4  10   4        0.70        1.30      1.11 o 
  -3  10   4       13.41       14.74      2.50 o 
  -2  10   4       32.59       36.70      1.77 o 
  -1  10   4        0.29        0.54      0.83 o 
   0  10   4      136.39      136.11      3.15 o 
   1  10   4        0.28        0.49      0.82 o 
   2  10   4       32.59       38.24      1.43 o 
   3  10   4       13.43       15.52      1.55 o 
   4  10   4        0.71        0.11      0.97 o 
   5  10   4        2.63        5.35      1.37 o 
  -3  11   4        0.97        1.84      1.00 o 
  -2  11   4       14.14       14.89      1.73 o 
  -1  11   4        8.50        9.26      1.16 o 
   0  11   4        5.25        5.09      1.07 o 
   1  11   4        8.53        7.49      1.13 o 
   2  11   4       14.16       11.53      1.70 o 
   3  11   4        0.98        0.94      1.81 o 
  -1  12   4        3.80        2.54      1.66 o 
   0  12   4        2.79        1.28      1.67 o 
   1  12   4        3.77        0.56      2.81 o 
   1   0   5      788.03      848.15     10.77 o 
   2   0   5     1186.19     1087.04     12.71 o 
   3   0   5     2221.22     2126.32     28.58 o 
   4   0   5       11.23       16.88      0.79 o 
   5   0   5       52.18       49.13      2.14 o 
   6   0   5       18.87       18.12      1.04 o 
   7   0   5        2.41        3.97      0.88 o 
   8   0   5        0.19       -1.10      1.10 o 
   9   0   5        2.48        4.70      1.50 o 
  -9   1   5        2.18       -0.18      1.26 o 
  -8   1   5        1.80        0.91      0.84 o 
  -7   1   5       53.62       57.70      2.25 o 
  -6   1   5       37.13       36.98      1.42 o 
  -5   1   5       30.14       26.61      1.32 o 
  -4   1   5      304.72      272.47      4.25 o 
  -3   1   5      998.86     1065.52     17.58 o 
  -2   1   5     1405.00     1318.75     17.59 o 
  -1   1   5     1033.32      992.25     20.10 o 
   0   1   5     3201.38     2913.71     51.76 o 
   1   1   5     1034.64     1011.78     13.65 o 
   2   1   5     1405.39     1306.86     15.36 o 
   3   1   5      997.91     1045.88     12.50 o 
   4   1   5      304.90      267.11      4.20 o 
   5   1   5       30.15       25.51      1.05 o 
   6   1   5       37.04       37.97      1.40 o 
   7   1   5       53.56       52.77      4.99 o 
   8   1   5        1.79        2.63      1.15 o 
   9   1   5        2.18        0.23      2.72 o 
  -9   2   5        2.45        3.86      2.01 o 
  -8   2   5       11.13       11.30      1.15 o 
  -7   2   5       12.13       14.19      1.10 o 
  -6   2   5       74.21       70.04      1.90 o 
  -5   2   5       58.80       55.58      1.54 o 
  -4   2   5       21.99       22.22      1.61 o 
  -3   2   5      113.80       97.64      3.07 o 
  -2   2   5     1357.35     1391.94     18.68 o 
  -1   2   5     1266.03     1348.75     15.25 o 
   0   2   5      396.31      481.92      7.92 o 
   1   2   5     1265.82     1291.71     34.74 o 
   2   2   5     1356.53     1403.27     16.37 o 
   3   2   5      113.69       92.52      1.51 o 
   4   2   5       22.02       22.60      0.99 o 
   5   2   5       58.89       57.73      1.51 o 
   6   2   5       74.19       71.21      2.57 o 
   7   2   5       12.13       15.24      1.42 o 
   8   2   5       11.12       14.21      1.56 o 
  -8   3   5        7.73        8.75      1.09 o 
  -7   3   5       30.20       27.71      1.51 o 
  -6   3   5        8.41        7.62      0.86 o 
  -5   3   5       37.33       36.60      4.37 o 
  -4   3   5      112.40      108.29      2.60 o 
  -3   3   5       12.74       12.25      0.74 o 
  -2   3   5      870.39     1003.74     10.44 o 
  -1   3   5     1966.15     2185.02     22.44 o 
   0   3   5       96.32      108.60      1.39 o 
   1   3   5     1967.31     2156.21     28.89 o 
   2   3   5      870.55      987.11     13.67 o 
   3   3   5       12.74       13.09      0.53 o 
   4   3   5      112.41      108.16      1.81 o 
   5   3   5       37.33       37.87      2.04 o 
   6   3   5        8.41        7.89      1.09 o 
   7   3   5       30.27       29.27      1.77 o 
   8   3   5        7.72        7.15      1.37 o 
  -8   4   5        3.35        3.22      1.02 o 
  -7   4   5        1.51        1.50      0.81 o 
  -6   4   5        2.83        2.09      0.70 o 
  -5   4   5       47.67       51.80      2.13 o 
  -4   4   5      123.29      127.72      2.98 o 
  -3   4   5       69.95       72.94      1.27 o 
  -2   4   5      318.06      350.99      3.58 o 
  -1   4   5      161.01      156.93      2.12 o 
   0   4   5     1285.44     1200.28     12.55 o 
   1   4   5      161.13      156.14      2.87 o 
   2   4   5      316.81      347.14      5.17 o 
   3   4   5       70.17       73.52      2.12 o 
   4   4   5      123.12      127.84      2.47 o 
   5   4   5       47.65       52.07      1.60 o 
   6   4   5        2.84        1.98      0.74 o 
   7   4   5        1.51       -0.31      0.99 o 
   8   4   5        3.36        3.91      1.32 o 
  -8   5   5        7.03        9.62      1.11 o 
  -7   5   5        0.50        0.16      0.77 o 
  -6   5   5       29.55       25.14      1.56 o 
  -5   5   5       74.63       81.81      3.42 o 
  -4   5   5       31.06       29.03      1.09 o 
  -3   5   5       62.53       55.11      2.18 o 
  -2   5   5       66.13       66.54      0.99 o 
  -1   5   5      289.71      297.47      3.48 o 
   0   5   5      177.85      192.98      2.40 o 
   1   5   5      289.91      300.06      3.96 o 
   2   5   5       66.09       64.73      1.29 o 
   3   5   5       62.60       57.68      1.50 o 
   4   5   5       31.16       28.52      1.15 o 
   5   5   5       74.50       82.34      2.02 o 
   6   5   5       29.57       31.14      1.41 o 
   7   5   5        0.50        1.10      1.06 o 
   8   5   5        7.03        9.64      1.98 o 
  -7   6   5        0.23        1.20      1.65 o 
  -6   6   5       16.38       14.62      2.03 o 
  -5   6   5       11.26       15.05      1.26 o 
  -4   6   5       45.52       40.56      1.82 o 
  -3   6   5      186.22      193.82      3.46 o 
  -2   6   5      275.05      292.25      4.02 o 
  -1   6   5       45.04       47.37      0.95 o 
   0   6   5      266.74      235.85      2.92 o 
   1   6   5       44.96       44.85      1.41 o 
   2   6   5      274.74      296.45      4.01 o 
   3   6   5      186.18      190.98      2.92 o 
   4   6   5       45.54       46.63      1.27 o 
   5   6   5       11.28       13.22      0.98 o 
   6   6   5       16.35       16.45      1.11 o 
   7   6   5        0.24        0.22      1.78 o 
  -7   7   5        2.25        0.14      1.74 o 
  -5   7   5       30.36       25.11      1.61 o 
  -4   7   5      176.85      181.22      5.05 o 
  -3   7   5      109.41      113.37      2.56 o 
  -2   7   5      153.00      145.58      2.94 o 
  -1   7   5       32.63       30.54      1.25 o 
   0   7   5      160.89      162.42      2.59 o 
   1   7   5       32.62       31.85      1.28 o 
   2   7   5      153.19      155.72      2.93 o 
   3   7   5      109.69      118.43      2.55 o 
   4   7   5      176.67      177.54      4.38 o 
   5   7   5       30.34       27.50      1.36 o 
   6   7   5       36.20       31.88      1.92 o 
   7   7   5        2.25        2.89      1.22 o 
  -6   8   5        0.07       -0.93      1.65 o 
  -5   8   5       10.90       10.20      2.64 o 
  -4   8   5       57.07       58.66      2.37 o 
  -3   8   5       37.52       33.70      2.34 o 
  -2   8   5       13.98       11.63      0.99 o 
  -1   8   5        0.74        0.88      0.67 o 
   0   8   5       50.51       47.54      1.62 o 
   1   8   5        0.74        0.64      0.93 o 
   2   8   5       13.98       12.85      0.85 o 
   3   8   5       37.46       31.11      1.37 o 
   4   8   5       57.03       61.30      2.75 o 
   5   8   5       10.89        8.37      1.28 o 
   6   8   5        0.07       -0.30      1.35 o 
  -5   9   5        1.54        2.74      1.63 o 
  -4   9   5       42.04       46.29      2.24 o 
  -3   9   5       28.40       31.60      1.93 o 
  -2   9   5       51.29       45.49      2.31 o 
  -1   9   5        5.64        4.74      0.87 o 
   0   9   5        4.17        6.46      0.91 o 
   1   9   5        5.60        5.08      0.89 o 
   2   9   5       51.25       46.61      1.76 o 
   3   9   5       28.33       30.57      1.51 o 
   4   9   5       42.02       43.88      2.19 o 
   5   9   5        1.55        1.57      1.17 o 
   6   9   5        3.41        2.75      1.94 o 
  -4  10   5        1.81        3.29      2.03 o 
  -3  10   5       12.97       14.81      1.27 o 
  -2  10   5        8.35        9.62      1.13 o 
  -1  10   5      119.49      120.88      3.24 o 
   0  10   5       33.24       35.25      2.03 o 
   1  10   5      119.52      120.90      4.52 o 
   2  10   5        8.33       10.55      1.17 o 
   3  10   5       13.01       13.79      1.48 o 
   4  10   5        1.81        1.10      1.07 o 
   5  10   5        3.60        1.42      1.24 o 
  -3  11   5        9.16       13.40      1.64 o 
  -2  11   5        2.49        4.71      1.22 o 
  -1  11   5       12.18       11.04      1.25 o 
   0  11   5       12.98       12.80      1.26 o 
   1  11   5       12.18       13.40      1.35 o 
   2  11   5        2.48        3.04      2.08 o 
   3  11   5        9.17       14.77      2.58 o 
  -1  12   5        7.85        9.12      1.28 o 
   0  12   5        0.11       -0.80      0.94 o 
   1  12   5        7.85        7.72      1.61 o 
   0   0   6     1669.00     2084.20     34.74 o 
   1   0   6       14.40       11.77      0.78 o 
   2   0   6      105.03      117.51      1.66 o 
   3   0   6     1240.26     1311.73     17.85 o 
   4   0   6      158.18      168.59      3.71 o 
   5   0   6      174.22      196.37      3.42 o 
   6   0   6       49.50       49.17      1.56 o 
   7   0   6        6.13        5.93      1.00 o 
   8   0   6        0.28        0.56      1.05 o 
   9   0   6        0.93        1.15      1.58 o 
  -9   1   6        0.87        2.22      1.97 o 
  -8   1   6        4.11        1.89      1.13 o 
  -7   1   6        2.46        3.25      1.08 o 
  -6   1   6       69.46       67.84      1.85 o 
  -5   1   6       20.49       24.08      1.05 o 
  -4   1   6      143.34      167.05      3.50 o 
  -3   1   6      343.35      353.05      6.18 o 
  -2   1   6      232.42      241.84      3.52 o 
  -1   1   6      735.81      653.74     10.90 o 
   0   1   6     2723.43     2600.25     35.05 o 
   1   1   6      735.85      649.09     14.00 o 
   2   1   6      232.34      236.00      2.73 o 
   3   1   6      343.18      340.32      4.39 o 
   4   1   6      143.43      169.12      2.51 o 
   5   1   6       20.48       26.52      1.06 o 
   6   1   6       69.47       67.89      1.85 o 
   7   1   6        2.46        2.07      1.03 o 
   8   1   6        4.13        3.28      1.22 o 
  -8   2   6        7.95        8.91      1.08 o 
  -7   2   6       10.56       10.13      1.10 o 
  -6   2   6        1.89        0.52      0.78 o 
  -5   2   6       30.97       33.52      1.27 o 
  -4   2   6      117.49      116.66      2.68 o 
  -3   2   6     1082.11     1194.86     23.13 o 
  -2   2   6     2767.91     2708.05     35.61 o 
  -1   2   6      224.76      212.09      2.69 o 
   0   2   6      159.49      203.63      2.57 o 
   1   2   6      225.08      213.65      3.15 o 
   2   2   6     2768.67     2650.34     32.49 o 
   3   2   6     1081.58     1195.79     14.16 o 
   4   2   6      117.21      115.74      1.89 o 
   5   2   6       30.93       29.27      1.26 o 
   6   2   6        1.88        0.19      0.84 o 
   7   2   6       10.56        8.40      1.27 o 
   8   2   6        7.94        9.82      2.24 o 
  -8   3   6        1.64        3.59      1.00 o 
  -7   3   6        6.82        8.94      0.98 o 
  -6   3   6        5.32        4.00      0.75 o 
  -5   3   6        5.74        3.06      1.04 o 
  -4   3   6       15.53       10.33      0.83 o 
  -3   3   6      210.51      201.31      3.92 o 
  -2   3   6      315.93      347.80      3.89 o 
  -1   3   6      956.64      919.08     10.64 o 
   0   3   6      151.20      120.15      1.81 o 
   1   3   6      957.53      899.67     10.69 o 
   2   3   6      316.09      351.88      5.15 o 
   3   3   6      210.05      204.25      2.79 o 
   4   3   6       15.61       11.87      0.63 o 
   5   3   6        5.74        5.14      0.72 o 
   6   3   6        5.33        4.13      0.95 o 
   7   3   6        6.82        9.70      1.29 o 
   8   3   6        1.65        3.57      1.33 o 
  -8   4   6       22.68       22.57      1.59 o 
  -7   4   6        2.29        3.93      0.86 o 
  -6   4   6        3.20        1.49      0.83 o 
  -5   4   6      124.48      126.11      3.14 o 
  -4   4   6      247.36      240.58      4.70 o 
  -3   4   6      130.00      131.61      2.76 o 
  -2   4   6      221.71      233.94      2.72 o 
  -1   4   6      368.99      378.49      3.78 o 
   0   4   6        2.77        3.87      0.30 o 
   1   4   6      370.06      370.48      4.73 o 
   2   4   6      221.60      232.64      3.67 o 
   3   4   6      129.74      130.11      2.40 o 
   4   4   6      247.28      227.60      3.88 o 
   5   4   6      124.46      127.08      2.62 o 
   6   4   6        3.20        2.60      0.77 o 
   7   4   6        2.30        4.09      1.13 o 
   8   4   6       22.69       27.53      1.95 o 
  -8   5   6        5.06        5.98      1.32 o 
  -7   5   6       32.22       34.23      2.07 o 
  -6   5   6       48.79       44.83      2.92 o 
  -5   5   6        3.23        3.92      1.37 o 
  -4   5   6        3.54        3.35      0.57 o 
  -3   5   6        6.78        5.55      0.49 o 
  -2   5   6      367.12      385.10      4.38 o 
  -1   5   6        5.44        5.14      0.37 o 
   0   5   6       36.55       41.55      0.84 o 
   1   5   6        5.47        5.62      0.39 o 
   2   5   6      367.08      386.01      5.00 o 
   3   5   6        6.78        5.93      0.60 o 
   4   5   6        3.57        3.85      0.65 o 
   5   5   6        3.25        5.10      0.79 o 
   6   5   6       48.78       48.35      2.02 o 
   7   5   6       32.29       39.96      2.18 o 
   8   5   6        5.05        5.69      1.84 o 
  -7   6   6        0.38        0.59      1.60 o 
  -6   6   6       13.38       18.76      2.17 o 
  -5   6   6       13.10       13.68      1.83 o 
  -4   6   6       28.23       30.07      1.73 o 
  -3   6   6       88.37       92.18      2.12 o 
  -2   6   6      517.19      531.81      6.71 o 
  -1   6   6       23.66       22.97      0.99 o 
   0   6   6      100.34      106.61      1.60 o 
   1   6   6       23.48       21.53      0.71 o 
   2   6   6      516.73      527.44      6.72 o 
   3   6   6       88.38       92.55      1.78 o 
   4   6   6       28.12       29.03      1.08 o 
   5   6   6       13.11       14.29      1.05 o 
   6   6   6       13.35       19.22      1.21 o 
   7   6   6        0.38        0.85      1.03 o 
  -7   7   6        8.20        3.66      1.93 o 
  -6   7   6       18.14       19.34      2.33 o 
  -5   7   6       16.79       21.07      2.26 o 
  -4   7   6       36.91       33.38      1.78 o 
  -3   7   6      379.79      356.13      5.81 o 
  -2   7   6       41.49       45.23      2.27 o 
  -1   7   6       86.69       75.84      1.90 o 
   0   7   6       52.42       55.25      1.32 o 
   1   7   6       86.63       72.93      1.59 o 
   2   7   6       41.50       47.21      1.96 o 
   3   7   6      379.86      362.11      5.81 o 
   4   7   6       36.86       31.91      1.40 o 
   5   7   6       16.84       17.11      1.74 o 
   6   7   6       18.11       18.14      1.36 o 
   7   7   6        8.19        8.03      1.71 o 
  -6   8   6       48.63       54.15      3.57 o 
  -5   8   6        0.36        0.83      1.43 o 
  -4   8   6        1.14        3.24      1.15 o 
  -3   8   6      100.15      102.12      2.54 o 
  -2   8   6       17.52       20.40      1.19 o 
  -1   8   6       12.74       11.26      0.97 o 
   0   8   6       23.67       20.01      1.15 o 
   1   8   6       12.77       12.91      1.01 o 
   2   8   6       17.54       20.66      2.53 o 
   3   8   6       99.99      106.42      2.49 o 
   4   8   6        1.15        2.96      1.02 o 
   5   8   6        0.36       -0.05      0.80 o 
   6   8   6       48.65       55.97      2.75 o 
  -5   9   6        2.22        4.94      1.74 o 
  -4   9   6       20.60       27.42      1.78 o 
  -3   9   6       91.26       85.69      2.41 o 
  -2   9   6       21.24       16.73      1.21 o 
  -1   9   6       12.94       12.24      1.07 o 
   0   9   6        4.21        4.00      1.55 o 
   1   9   6       12.94       12.03      1.07 o 
   2   9   6       21.15       20.70      1.52 o 
   3   9   6       91.35       81.53      2.27 o 
   4   9   6       20.58       25.27      3.44 o 
   5   9   6        2.23        0.67      1.07 o 
   6   9   6        1.14        2.52      1.88 o 
  -4  10   6        1.09        0.84      1.14 o 
  -3  10   6        8.78        8.01      1.14 o 
  -2  10   6       21.90       21.42      1.67 o 
  -1  10   6        0.52        1.38      0.87 o 
   0  10   6      162.98      158.10      3.53 o 
   1  10   6        0.51        0.02      0.85 o 
   2  10   6       21.89       24.33      1.74 o 
   3  10   6        8.77        8.05      1.35 o 
   4  10   6        1.11        0.77      1.14 o 
   5  10   6        1.03        2.22      1.31 o 
  -3  11   6        5.12        3.96      1.11 o 
  -2  11   6        1.89        3.07      1.04 o 
  -1  11   6        4.85        4.38      1.05 o 
   0  11   6        0.00       -0.83      0.83 o 
   1  11   6        4.84        5.50      1.07 o 
   2  11   6        1.89        5.82      2.07 o 
   3  11   6        5.14        5.20      2.27 o 
  -1  12   6       10.08        9.11      1.34 o 
   0  12   6        9.35        9.58      2.33 o 
   1  12   6       10.10        8.98      1.74 o 
   1   0   7      746.54      714.81      8.43 o 
   2   0   7     1759.20     1710.08     22.99 o 
   3   0   7     2190.83     2212.82     29.74 o 
   4   0   7      181.50      181.24      7.69 o 
   5   0   7      105.99      104.70      2.18 o 
   6   0   7       77.06       78.81      2.00 o 
   7   0   7       57.74       65.79      2.52 o 
   8   0   7        0.77        2.43      1.13 o 
  -8   1   7        0.97        0.63      1.70 o 
  -7   1   7       36.96       35.95      1.56 o 
  -6   1   7       48.34       51.55      1.60 o 
  -5   1   7       72.15       67.41      3.57 o 
  -4   1   7      370.87      346.26      6.59 o 
  -3   1   7      113.55      136.22      2.70 o 
  -2   1   7      123.71      150.35      2.38 o 
  -1   1   7      163.53      142.67      1.94 o 
   0   1   7      167.29       98.37      1.58 o 
   1   1   7      163.75      146.33      3.60 o 
   2   1   7      123.34      148.34      1.84 o 
   3   1   7      113.37      136.49      2.02 o 
   4   1   7      370.80      367.42      4.74 o 
   5   1   7       72.26       67.31      1.65 o 
   6   1   7       48.44       47.48      2.03 o 
   7   1   7       36.98       39.19      2.10 o 
   8   1   7        0.97        2.49      1.96 o 
  -8   2   7        7.37        5.07      1.20 o 
  -7   2   7       17.58       21.63      1.89 o 
  -6   2   7       49.65       42.75      1.56 o 
  -5   2   7      167.79      173.94      4.28 o 
  -4   2   7      137.07      131.19      2.96 o 
  -3   2   7       23.39       27.69      0.73 o 
  -2   2   7      187.73      191.29      2.49 o 
  -1   2   7      523.60      527.97      6.27 o 
   0   2   7     1401.03     1439.25     16.71 o 
   1   2   7      524.00      524.69      7.31 o 
   2   2   7      188.15      188.07      3.02 o 
   3   2   7       23.32       26.02      0.72 o 
   4   2   7      137.23      132.32      2.09 o 
   5   2   7      167.70      171.70      3.20 o 
   6   2   7       49.63       48.78      2.13 o 
   7   2   7       17.60       20.61      1.59 o 
   8   2   7        7.39        7.74      1.41 o 
  -8   3   7        4.69        3.37      0.99 o 
  -7   3   7       35.51       45.50      2.36 o 
  -6   3   7       23.89       23.60      1.60 o 
  -5   3   7       43.60       43.83      1.70 o 
  -4   3   7      132.55      127.42      2.29 o 
  -3   3   7      273.79      290.38      4.40 o 
  -2   3   7     1931.62     2029.41     20.70 o 
  -1   3   7      336.91      312.29      3.89 o 
   0   3   7      240.90      265.84      3.02 o 
   1   3   7      336.09      310.12      3.90 o 
   2   3   7     1929.86     1982.87     27.11 o 
   3   3   7      273.68      294.54      3.83 o 
   4   3   7      132.52      122.79      2.90 o 
   5   3   7       43.65       46.29      1.92 o 
   6   3   7       23.87       28.73      1.67 o 
   7   3   7       35.43       45.36      2.92 o 
   8   3   7        4.68        3.41      1.66 o 
  -8   4   7        7.23        5.23      1.05 o 
  -7   4   7        0.32        0.00      0.96 o 
  -6   4   7        0.18        0.00      0.76 o 
  -5   4   7       14.30       14.53      1.12 o 
  -4   4   7       17.44       17.51      1.01 o 
  -3   4   7      161.68      147.94      2.22 o 
  -2   4   7     1128.35     1125.75     13.22 o 
  -1   4   7      632.17      701.15      7.69 o 
   0   4   7       16.04       14.87      0.48 o 
   1   4   7      631.56      693.41      8.43 o 
   2   4   7     1127.14     1126.31     15.48 o 
   3   4   7      161.78      150.48      2.68 o 
   4   4   7       17.45       17.43      0.91 o 
   5   4   7       14.30       17.87      1.02 o 
   6   4   7        0.18       -0.37      0.70 o 
   7   4   7        0.32        0.06      1.12 o 
   8   4   7        7.23        5.53      1.40 o 
  -8   5   7        3.54        7.01      1.13 o 
  -7   5   7        1.99        1.89      0.87 o 
  -6   5   7       30.19       28.53      2.00 o 
  -5   5   7        9.66        7.83      1.53 o 
  -4   5   7      100.82       94.89      2.01 o 
  -3   5   7       16.44       23.41      0.79 o 
  -2   5   7      194.89      198.23      2.86 o 
  -1   5   7      211.37      231.74      2.80 o 
   0   5   7        7.22        6.84      0.40 o 
   1   5   7      211.30      227.70      2.85 o 
   2   5   7      195.33      197.85      3.35 o 
   3   5   7       16.43       21.58      0.95 o 
   4   5   7      100.85       96.85      3.66 o 
   5   5   7        9.68        8.22      0.87 o 
   6   5   7       30.21       32.21      2.19 o 
   7   5   7        2.00        3.33      1.16 o 
   8   5   7        3.54        8.02      1.99 o 
  -7   6   7        5.01        4.84      1.32 o 
  -6   6   7        5.27        6.30      1.70 o 
  -5   6   7       38.13       33.77      2.57 o 
  -4   6   7       50.04       48.56      1.84 o 
  -3   6   7       10.70       10.43      0.97 o 
  -2   6   7      170.56      175.52      2.71 o 
  -1   6   7       93.06       80.04      1.56 o 
   0   6   7        0.75        0.73      0.32 o 
   1   6   7       93.20       78.65      1.36 o 
   2   6   7      170.80      175.10      3.13 o 
   3   6   7       10.74       11.21      0.69 o 
   4   6   7       49.96       46.38      2.22 o 
   5   6   7       37.99       36.72      1.43 o 
   6   6   7        5.27        6.03      0.93 o 
   7   6   7        5.03        5.20      1.02 o 
  -7   7   7        2.60        4.50      2.11 o 
  -6   7   7       14.32       10.79      2.09 o 
  -5   7   7       16.66       15.39      2.02 o 
  -4   7   7       21.79       22.85      1.44 o 
  -3   7   7       76.58       81.03      3.32 o 
  -2   7   7      184.95      187.47      3.49 o 
  -1   7   7       20.88       21.98      1.07 o 
   0   7   7        4.10        3.96      0.70 o 
   1   7   7       20.92       22.33      1.91 o 
   2   7   7      184.68      188.44      4.33 o 
   3   7   7       76.45       82.71      2.09 o 
   4   7   7       21.85       18.71      1.15 o 
   5   7   7       16.67       15.23      1.64 o 
   6   7   7       14.34       11.00      1.77 o 
   7   7   7        2.59        6.42      1.40 o 
  -6   8   7        2.47        4.25      1.88 o 
  -5   8   7        0.92        1.15      1.47 o 
  -4   8   7       32.16       31.60      1.82 o 
  -3   8   7        0.17       -0.64      0.71 o 
  -2   8   7       62.81       64.37      1.93 o 
  -1   8   7       80.77       80.65      2.16 o 
   0   8   7        3.77        6.20      0.87 o 
   1   8   7       80.72       82.40      2.18 o 
   2   8   7       62.86       60.42      2.32 o 
   3   8   7        0.16        0.38      0.70 o 
   4   8   7       32.17       27.22      1.40 o 
   5   8   7        0.93        0.96      0.83 o 
   6   8   7        2.46        2.94      1.29 o 
  -5   9   7        0.71        1.39      1.56 o 
  -4   9   7       23.73       24.27      2.47 o 
  -3   9   7       11.08       15.07      1.23 o 
  -2   9   7       49.84       48.00      1.80 o 
  -1   9   7       31.90       33.53      1.70 o 
   0   9   7       19.74       25.59      1.36 o 
   1   9   7       31.94       36.05      2.46 o 
   2   9   7       49.94       53.37      2.27 o 
   3   9   7       11.03       15.53      1.16 o 
   4   9   7       23.77       21.55      1.59 o 
   5   9   7        0.71        0.51      1.66 o 
  -4  10   7        1.79        3.12      1.73 o 
  -3  10   7        6.57        8.88      1.21 o 
  -2  10   7        7.75        7.58      1.08 o 
  -1  10   7       78.06       81.70      2.41 o 
   0  10   7        0.24        0.51      0.85 o 
   1  10   7       78.01       75.63      2.40 o 
   2  10   7        7.75        9.15      1.39 o 
   3  10   7        6.56        7.96      1.41 o 
   4  10   7        1.78        0.55      1.34 o 
  -3  11   7       11.56       14.67      1.42 o 
  -2  11   7        8.90        8.57      1.56 o 
  -1  11   7       14.24       11.95      1.31 o 
   0  11   7        0.07       -0.87      0.87 o 
   1  11   7       14.24       13.04      1.33 o 
   2  11   7        8.94       10.18      1.54 o 
   3  11   7       11.57       11.86      2.54 o 
   0   0   8      129.25      142.84      3.78 o 
   1   0   8      169.46      145.45      1.97 o 
   2   0   8      433.67      474.79      5.80 o 
   3   0   8      710.45      764.70      9.20 o 
   4   0   8       53.63       61.07      1.45 o 
   5   0   8       21.95       31.71      1.18 o 
   6   0   8       13.70       17.59      1.04 o 
   7   0   8       34.15       31.11      2.37 o 
   8   0   8        0.49        2.12      1.12 o 
  -8   1   8        3.36        3.85      1.23 o 
  -7   1   8       69.66       71.28      2.06 o 
  -6   1   8        2.76        2.57      0.74 o 
  -5   1   8        2.13        2.25      0.78 o 
  -4   1   8       87.66       92.78      3.38 o 
  -3   1   8      244.25      265.09      4.05 o 
  -2   1   8      242.30      275.90      4.04 o 
  -1   1   8      490.31      477.71      6.72 o 
   0   1   8      725.06      606.78      7.53 o 
   1   1   8      490.19      484.90      7.53 o 
   2   1   8      242.48      269.75      3.12 o 
   3   1   8      244.12      267.09      3.53 o 
   4   1   8       87.64       95.22      1.65 o 
   5   1   8        2.13        4.06      0.88 o 
   6   1   8        2.77        3.08      0.96 o 
   7   1   8       69.76       64.42      2.55 o 
   8   1   8        3.36        0.92      1.10 o 
  -8   2   8        1.40        2.24      1.60 o 
  -7   2   8       47.98       46.58      1.76 o 
  -6   2   8        9.08        6.82      0.83 o 
  -5   2   8       93.86       92.38      2.49 o 
  -4   2   8      181.94      187.62      3.88 o 
  -3   2   8      493.96      477.07      6.47 o 
  -2   2   8      916.89      885.51     10.22 o 
  -1   2   8      145.86      127.94      2.06 o 
   0   2   8      974.16      945.91     11.09 o 
   1   2   8      145.50      124.61      1.80 o 
   2   2   8      915.55      855.43     12.06 o 
   3   2   8      493.15      488.58      6.01 o 
   4   2   8      181.82      187.81      2.75 o 
   5   2   8       93.83       92.68      3.78 o 
   6   2   8        9.09        5.99      1.03 o 
   7   2   8       48.01       47.44      4.30 o 
   8   2   8        1.40        1.31      1.20 o 
  -8   3   8       22.86       21.37      2.33 o 
  -7   3   8       12.12       11.26      1.40 o 
  -6   3   8        6.87        8.78      0.92 o 
  -5   3   8       40.83       43.37      3.61 o 
  -4   3   8       72.99       76.91      4.55 o 
  -3   3   8       89.67       93.96      1.82 o 
  -2   3   8      482.37      510.94      5.79 o 
  -1   3   8     1168.79     1178.60     19.23 o 
   0   3   8     1139.97     1153.38     14.77 o 
   1   3   8     1168.38     1148.42     13.66 o 
   2   3   8      481.75      490.18      7.22 o 
   3   3   8       89.72       99.22      4.38 o 
   4   3   8       72.88       77.53      1.82 o 
   5   3   8       40.80       41.56      1.44 o 
   6   3   8        6.89        8.75      1.18 o 
   7   3   8       12.15       10.96      1.52 o 
   8   3   8       22.87       22.84      1.84 o 
  -8   4   8        3.19        2.93      1.38 o 
  -7   4   8        9.23       10.24      1.06 o 
  -6   4   8        2.67        3.68      0.93 o 
  -5   4   8       43.62       42.44      1.73 o 
  -4   4   8       13.84       14.10      1.51 o 
  -3   4   8      130.84      137.13      1.88 o 
  -2   4   8      225.77      239.65      3.22 o 
  -1   4   8      365.47      369.74      4.53 o 
   0   4   8      477.44      503.10      5.00 o 
   1   4   8      365.17      373.71      4.18 o 
   2   4   8      225.66      242.37      7.14 o 
   3   4   8      130.73      135.99      2.53 o 
   4   4   8       13.84       14.13      0.85 o 
   5   4   8       43.66       42.49      1.47 o 
   6   4   8        2.65        2.77      0.79 o 
   7   4   8        9.25       11.37      2.26 o 
   8   4   8        3.19        5.04      1.37 o 
  -8   5   8       10.12       11.27      1.52 o 
  -7   5   8        8.94        8.09      1.04 o 
  -6   5   8        8.10        6.72      1.07 o 
  -5   5   8       55.00       59.66      3.12 o 
  -4   5   8       37.61       35.71      2.01 o 
  -3   5   8        0.75        2.70      0.43 o 
  -2   5   8     1305.13     1355.45     18.35 o 
  -1   5   8      107.46      107.21      1.81 o 
   0   5   8     1389.45     1326.70     13.97 o 
   1   5   8      107.48      106.98      1.77 o 
   2   5   8     1305.23     1336.85     18.42 o 
   3   5   8        0.76        2.40      0.54 o 
   4   5   8       37.56       36.37      1.31 o 
   5   5   8       55.00       58.23      1.73 o 
   6   5   8        8.13       11.46      1.02 o 
   7   5   8        8.93       11.02      1.44 o 
   8   5   8       10.11       11.36      2.14 o 
  -7   6   8        5.12        6.81      2.01 o 
  -6   6   8       11.14        8.54      1.85 o 
  -5   6   8       17.81       23.78      2.18 o 
  -4   6   8       25.76       21.19      1.98 o 
  -3   6   8       48.21       49.23      1.85 o 
  -2   6   8      338.07      339.72      4.57 o 
  -1   6   8       53.43       55.99      1.35 o 
   0   6   8       59.39       51.12      1.21 o 
   1   6   8       53.48       58.53      1.16 o 
   2   6   8      338.20      336.15      5.31 o 
   3   6   8       48.19       49.49      1.28 o 
   4   6   8       25.76       21.61      0.96 o 
   5   6   8       17.73       20.10      2.91 o 
   6   6   8       11.17       11.24      1.43 o 
   7   6   8        5.14        5.32      2.09 o 
  -6   7   8        3.45        4.94      1.73 o 
  -5   7   8       11.35       12.12      1.95 o 
  -4   7   8       20.18       18.62      1.99 o 
  -3   7   8       39.49       39.20      1.47 o 
  -2   7   8       80.09       75.80      2.36 o 
  -1   7   8        7.89        8.43      0.82 o 
   0   7   8       97.40       92.57      2.20 o 
   1   7   8        7.86        7.71      0.67 o 
   2   7   8       80.27       82.03      2.98 o 
   3   7   8       39.48       36.33      1.41 o 
   4   7   8       20.09       16.08      1.09 o 
   5   7   8       11.30       13.90      1.12 o 
   6   7   8        3.44        3.48      0.95 o 
   7   7   8        0.34        4.55      1.88 o 
  -6   8   8       12.51       19.17      2.49 o 
  -5   8   8        2.75        1.44      1.58 o 
  -4   8   8        3.56        1.68      1.47 o 
  -3   8   8       34.48       35.61      2.52 o 
  -2   8   8       30.85       32.57      1.45 o 
  -1   8   8      140.36      140.68      4.13 o 
   0   8   8      179.47      175.08      3.68 o 
   1   8   8      140.23      147.23      3.55 o 
   2   8   8       30.98       35.12      1.87 o 
   3   8   8       34.47       34.01      1.79 o 
   4   8   8        3.57        4.48      0.86 o 
   5   8   8        2.76        4.16      0.91 o 
   6   8   8       12.50       15.52      1.32 o 
  -5   9   8        2.44        2.49      1.71 o 
  -4   9   8       10.93       13.79      2.10 o 
  -3   9   8       94.31      101.66      3.34 o 
  -2   9   8       13.98       16.78      1.22 o 
  -1   9   8       22.61       23.01      1.95 o 
   0   9   8        0.11        0.38      0.77 o 
   1   9   8       22.67       23.29      1.37 o 
   2   9   8       13.97       16.51      1.52 o 
   3   9   8       94.33       98.83      3.64 o 
   4   9   8       10.94        9.50      1.10 o 
   5   9   8        2.43        2.64      0.99 o 
  -4  10   8        8.81        9.86      2.05 o 
  -3  10   8        4.81        5.87      1.08 o 
  -2  10   8        5.01        5.10      1.03 o 
  -1  10   8       26.87       23.53      1.84 o 
   0  10   8       35.03       31.43      1.62 o 
   1  10   8       26.88       23.39      2.36 o 
   2  10   8        5.01        6.41      1.28 o 
   3  10   8        4.81        4.91      1.28 o 
   4  10   8        8.82        5.65      2.17 o 
  -3  11   8        8.23        6.94      1.49 o 
  -2  11   8       18.28       15.90      1.57 o 
  -1  11   8        4.32        3.87      1.04 o 
   0  11   8        3.42        3.94      1.05 o 
   1  11   8        4.31        3.92      1.60 o 
   2  11   8       18.27       20.02      2.18 o 
   3  11   8        8.20        8.61      2.42 o 
   1   0   9     2345.18     2390.08     27.68 o 
   2   0   9       58.95       53.78      1.00 o 
   3   0   9       12.38       10.05      0.49 o 
   4   0   9       69.80       72.83      1.62 o 
   5   0   9       62.20       55.88      1.89 o 
   6   0   9       83.46       75.27      2.53 o 
   7   0   9       55.90       53.01      2.32 o 
   8   0   9       10.80        8.90      2.01 o 
  -8   1   9        0.37        0.31      1.06 o 
  -7   1   9       12.73       13.85      1.43 o 
  -6   1   9       13.51       14.77      1.01 o 
  -5   1   9       16.22       16.49      1.52 o 
  -4   1   9       43.34       39.88      1.39 o 
  -3   1   9      127.51      124.24      2.20 o 
  -2   1   9      176.49      233.45      3.56 o 
  -1   1   9      460.73      443.89      5.36 o 
   0   1   9        7.08       15.98      0.47 o 
   1   1   9      461.32      431.13      5.33 o 
   2   1   9      176.83      234.76      3.02 o 
   3   1   9      127.18      123.71      1.70 o 
   4   1   9       43.26       39.20      1.14 o 
   5   1   9       16.18       14.33      1.13 o 
   6   1   9       13.55       18.07      1.40 o 
   7   1   9       12.73       10.21      2.23 o 
   8   1   9        0.38       -1.07      1.07 o 
  -8   2   9       11.57       10.51      1.73 o 
  -7   2   9        0.08        0.12      0.77 o 
  -6   2   9       26.28       22.32      1.15 o 
  -5   2   9       25.81       26.75      1.38 o 
  -4   2   9      213.19      197.10      4.06 o 
  -3   2   9       31.58       32.93      0.99 o 
  -2   2   9      352.49      368.23      5.20 o 
  -1   2   9      791.55      777.74     10.56 o 
   0   2   9      258.72      225.31      2.91 o 
   1   2   9      790.70      766.92     10.68 o 
   2   2   9      352.87      350.93      5.32 o 
   3   2   9       31.44       34.44      0.80 o 
   4   2   9      212.89      198.46      3.60 o 
   5   2   9       25.66       25.79      1.19 o 
   6   2   9       26.31       21.36      2.26 o 
   7   2   9        0.08       -0.85      0.98 o 
   8   2   9       11.60       10.43      1.54 o 
  -8   3   9       14.80       11.73      1.21 o 
  -7   3   9        7.51        7.51      0.98 o 
  -6   3   9       19.95       20.16      1.13 o 
  -5   3   9        6.74        6.93      0.92 o 
  -4   3   9      112.75      104.71      2.59 o 
  -3   3   9      460.28      472.66      6.78 o 
  -2   3   9       91.79      110.06      1.49 o 
  -1   3   9      675.61      746.78      7.95 o 
   0   3   9      425.41      384.65      4.74 o 
   1   3   9      675.03      734.87      8.86 o 
   2   3   9       91.46      106.85      1.98 o 
   3   3   9      459.99      471.27      6.97 o 
   4   3   9      112.83      101.50      2.32 o 
   5   3   9        6.73        6.09      0.79 o 
   6   3   9       19.99       19.91      1.19 o 
   7   3   9        7.50        9.76      2.65 o 
   8   3   9       14.82       14.73      2.14 o 
  -8   4   9        9.46       10.88      1.22 o 
  -7   4   9        2.69        2.26      0.87 o 
  -6   4   9        2.40        1.63      0.97 o 
  -5   4   9       87.88       90.39      3.37 o 
  -4   4   9       81.41       74.95      3.18 o 
  -3   4   9       31.77       28.26      0.88 o 
  -2   4   9      236.66      239.57      2.88 o 
  -1   4   9      205.27      202.62      2.73 o 
   0   4   9        2.71        5.31      0.46 o 
   1   4   9      205.17      196.38      2.43 o 
   2   4   9      236.75      235.70      5.13 o 
   3   4   9       31.77       27.91      1.98 o 
   4   4   9       81.27       75.92      1.84 o 
   5   4   9       87.82       86.55      2.16 o 
   6   4   9        2.41        3.43      1.01 o 
   7   4   9        2.69        1.89      1.10 o 
   8   4   9        9.46       13.66      2.24 o 
  -8   5   9        0.71        1.03      1.86 o 
  -7   5   9        3.76        4.20      1.16 o 
  -6   5   9       33.92       28.10      1.64 o 
  -5   5   9       16.66       21.71      2.08 o 
  -4   5   9       25.79       20.88      1.20 o 
  -3   5   9       44.69       37.97      1.22 o 
  -2   5   9        4.55        6.83      0.96 o 
  -1   5   9      136.92      159.96      2.43 o 
   0   5   9        0.33        0.68      0.30 o 
   1   5   9      136.87      158.05      2.39 o 
   2   5   9        4.58        5.24      0.60 o 
   3   5   9       44.86       34.67      1.19 o 
   4   5   9       25.68       22.23      1.07 o 
   5   5   9       16.64       19.88      1.13 o 
   6   5   9       33.88       29.84      1.44 o 
   7   5   9        3.77        4.47      1.03 o 
  -7   6   9        2.14        4.21      1.77 o 
  -6   6   9       11.44       17.62      2.16 o 
  -5   6   9        7.30        7.43      1.61 o 
  -4   6   9       20.28       17.71      1.85 o 
  -3   6   9       15.79       11.75      0.83 o 
  -2   6   9      122.85      124.59      2.15 o 
  -1   6   9      314.77      322.58      4.37 o 
   0   6   9       15.28       16.08      0.99 o 
   1   6   9      315.09      319.32      4.33 o 
   2   6   9      122.93      125.62      2.53 o 
   3   6   9       15.82       13.86      0.76 o 
   4   6   9       20.33       17.35      1.23 o 
   5   6   9        7.34        7.13      0.90 o 
   6   6   9       11.43       11.77      1.10 o 
   7   6   9        2.14        1.43      0.96 o 
  -6   7   9       12.87       11.77      2.08 o 
  -5   7   9        7.41        5.01      1.64 o 
  -4   7   9       23.78       20.79      2.12 o 
  -3   7   9       22.65       21.05      0.94 o 
  -2   7   9       13.66       10.84      0.77 o 
  -1   7   9       22.88       22.52      1.10 o 
   0   7   9       11.66        7.29      0.67 o 
   1   7   9       22.84       23.66      1.58 o 
   2   7   9       13.68       11.50      0.72 o 
   3   7   9       22.65       22.57      1.45 o 
   4   7   9       23.82       21.51      1.00 o 
   5   7   9        7.43        7.43      0.83 o 
   6   7   9       12.88       10.41      1.15 o 
   7   7   9       11.44       13.58      2.01 o 
  -6   8   9        4.54        6.49      1.99 o 
  -5   8   9        5.06        4.01      1.79 o 
  -4   8   9       33.08       32.67      2.67 o 
  -3   8   9       29.84       26.61      1.36 o 
  -2   8   9       91.27       92.85      2.37 o 
  -1   8   9       10.35       10.89      1.00 o 
   0   8   9      407.54      422.90      6.80 o 
   1   8   9       10.38       13.25      1.08 o 
   2   8   9       91.30       90.22      2.90 o 
   3   8   9       29.81       28.22      1.74 o 
   4   8   9       33.12       30.39      1.50 o 
   5   8   9        5.03        5.01      1.44 o 
   6   8   9        4.53        5.44      1.08 o 
  -5   9   9        7.85        9.31      2.07 o 
  -4   9   9       12.70       10.57      2.00 o 
  -3   9   9       47.64       44.74      1.89 o 
  -2   9   9       24.13       23.77      1.37 o 
  -1   9   9        7.47        7.11      1.00 o 
   0   9   9       60.72       69.38      2.16 o 
   1   9   9        7.44        8.37      1.03 o 
   2   9   9       24.11       23.42      1.97 o 
   3   9   9       47.65       50.75      2.38 o 
   4   9   9       12.71       12.70      1.20 o 
   5   9   9        7.86        8.43      1.56 o 
  -4  10   9        0.26        4.21      1.81 o 
  -3  10   9       41.93       38.56      2.26 o 
  -2  10   9        2.86        2.12      0.92 o 
  -1  10   9       13.52       12.77      1.21 o 
   0  10   9       25.77       24.90      1.49 o 
   1  10   9       13.51       15.03      1.32 o 
   2  10   9        2.85        1.76      1.12 o 
   3  10   9       41.87       41.83      2.91 o 
   4  10   9        0.26        0.09      1.16 o 
  -3  11   9       11.24       13.29      2.48 o 
  -2  11   9        0.65        0.06      0.99 o 
  -1  11   9       20.19       20.37      1.50 o 
   0  11   9        0.97        0.46      0.97 o 
   1  11   9       20.18       19.67      1.80 o 
   2  11   9        0.64        2.83      1.89 o 
   3  11   9       11.23       12.29      3.75 o 
   0   0  10      369.66      263.44      4.75 o 
   1   0  10      427.22      507.22      6.17 o 
   2   0  10       93.16       78.07      1.30 o 
   3   0  10      328.78      344.68      4.45 o 
   4   0  10       61.88       57.66      1.43 o 
   5   0  10       10.15       11.57      0.81 o 
   6   0  10        1.71        1.37      0.90 o 
   7   0  10        8.78        5.16      1.20 o 
   8   0  10        0.24        1.52      1.57 o 
  -8   1  10        1.99        3.08      1.19 o 
  -7   1  10        4.69        5.82      1.20 o 
  -6   1  10       23.58       18.01      1.06 o 
  -5   1  10        3.99        3.59      0.64 o 
  -4   1  10      172.20      180.97      3.76 o 
  -3   1  10      304.51      297.45      4.48 o 
  -2   1  10       12.41       11.56      0.49 o 
  -1   1  10      515.97      553.44      6.67 o 
   0   1  10     1089.60     1072.60     12.59 o 
   1   1  10      515.45      547.00      7.81 o 
   2   1  10       12.47       12.43      0.48 o 
   3   1  10      304.57      292.05      3.47 o 
   4   1  10      172.40      181.72      2.70 o 
   5   1  10        4.00        2.04      0.80 o 
   6   1  10       23.58       15.19      1.35 o 
   7   1  10        4.70        6.56      1.25 o 
   8   1  10        1.99        3.93      1.30 o 
  -8   2  10        0.90        1.20      1.20 o 
  -7   2  10        2.23        1.50      0.81 o 
  -6   2  10        2.89        3.00      0.76 o 
  -5   2  10       40.71       43.15      1.69 o 
  -4   2  10       96.37      101.51      2.53 o 
  -3   2  10       40.60       45.59      1.20 o 
  -2   2  10       79.87       88.29      1.40 o 
  -1   2  10      959.82     1120.34     14.92 o 
   0   2  10      426.78      348.43      5.36 o 
   1   2  10      959.00     1084.67     15.08 o 
   2   2  10       79.94       85.78      1.74 o 
   3   2  10       40.39       48.92      1.93 o 
   4   2  10       96.46      104.48      2.19 o 
   5   2  10       40.62       40.86      1.48 o 
   6   2  10        2.91        3.68      1.02 o 
   7   2  10        2.22        2.71      1.10 o 
   8   2  10        0.90        1.53      1.23 o 
  -8   3  10        4.29        2.86      1.36 o 
  -7   3  10       11.37        8.05      1.66 o 
  -6   3  10       24.61       22.59      1.51 o 
  -5   3  10      180.51      173.64      4.34 o 
  -4   3  10      131.77      135.00      3.13 o 
  -3   3  10      216.07      215.76      4.38 o 
  -2   3  10      159.23      190.57      2.36 o 
  -1   3  10     1242.90     1324.24     13.82 o 
   0   3  10      108.68      160.65      2.63 o 
   1   3  10     1242.46     1334.67     15.60 o 
   2   3  10      158.64      187.96      3.09 o 
   3   3  10      216.07      217.63      3.62 o 
   4   3  10      131.56      139.85      3.81 o 
   5   3  10      180.53      179.29      3.38 o 
   6   3  10       24.68       24.47      1.28 o 
   7   3  10       11.38        8.61      1.35 o 
   8   3  10        4.28        5.23      1.36 o 
  -8   4  10        5.46        5.00      1.09 o 
  -7   4  10        4.78        3.29      0.91 o 
  -6   4  10        6.25        8.14      1.06 o 
  -5   4  10       45.05       49.71      1.86 o 
  -4   4  10      119.59      115.52      4.07 o 
  -3   4  10      116.57       96.47      1.69 o 
  -2   4  10       34.91       37.86      0.83 o 
  -1   4  10        5.55        5.78      0.42 o 
   0   4  10       33.88       47.54      0.84 o 
   1   4  10        5.53        6.50      0.45 o 
   2   4  10       34.84       35.74      1.39 o 
   3   4  10      116.58       98.18      2.05 o 
   4   4  10      119.60      109.58      2.35 o 
   5   4  10       45.04       49.07      2.21 o 
   6   4  10        6.25        3.96      0.88 o 
   7   4  10        4.78        4.85      1.23 o 
   8   4  10        5.46        4.38      1.78 o 
  -7   5  10       10.70       13.28      1.52 o 
  -6   5  10       41.34       45.91      2.92 o 
  -5   5  10       58.25       56.81      3.06 o 
  -4   5  10       22.33       18.00      1.75 o 
  -3   5  10       55.26       51.64      1.46 o 
  -2   5  10       24.75       22.24      0.94 o 
  -1   5  10      144.19      150.70      2.72 o 
   0   5  10       46.54       48.19      1.15 o 
   1   5  10      144.56      151.32      2.32 o 
   2   5  10       24.89       22.42      1.00 o 
   3   5  10       55.24       50.05      1.46 o 
   4   5  10       22.35       20.91      1.04 o 
   5   5  10       58.25       59.97      1.84 o 
   6   5  10       41.37       39.45      1.63 o 
   7   5  10       10.69       11.63      1.20 o 
  -7   6  10        1.15        0.48      1.59 o 
  -6   6  10       16.25       17.07      2.13 o 
  -5   6  10       14.71       14.26      1.91 o 
  -4   6  10       22.68       18.80      1.90 o 
  -3   6  10       67.96       56.16      3.15 o 
  -2   6  10       58.00       67.50      1.71 o 
  -1   6  10       41.58       35.36      1.53 o 
   0   6  10      126.84      110.05      1.99 o 
   1   6  10       41.64       34.37      1.01 o 
   2   6  10       58.13       69.53      1.49 o 
   3   6  10       68.01       52.42      1.34 o 
   4   6  10       22.74       22.17      1.11 o 
   5   6  10       14.65       13.76      1.08 o 
   6   6  10       16.28       15.35      1.29 o 
   7   6  10        1.14        1.08      0.93 o 
  -6   7  10       25.15       27.75      2.67 o 
  -5   7  10        7.51        9.43      1.86 o 
  -4   7  10       12.24       14.65      1.90 o 
  -3   7  10       31.84       27.78      1.26 o 
  -2   7  10       20.14       17.78      0.89 o 
  -1   7  10      160.40      166.80      2.75 o 
   0   7  10        2.91        3.19      0.60 o 
   1   7  10      160.45      171.10      3.28 o 
   2   7  10       20.23       19.00      0.87 o 
   3   7  10       31.72       25.72      1.22 o 
   4   7  10       12.20       12.14      0.86 o 
   5   7  10        7.53        8.59      0.85 o 
   6   7  10       25.22       29.54      1.55 o 
  -6   8  10        5.71        7.91      2.09 o 
  -5   8  10       13.16       17.79      2.27 o 
  -4   8  10        1.12        0.99      1.41 o 
  -3   8  10       84.41       82.23      3.84 o 
  -2   8  10       16.77       16.72      1.13 o 
  -1   8  10      161.47      161.64      3.34 o 
   0   8  10       34.87       33.39      2.01 o 
   1   8  10      161.40      166.12      6.45 o 
   2   8  10       16.76       17.50      1.46 o 
   3   8  10       84.48       87.85      4.15 o 
   4   8  10        1.11       -0.21      0.78 o 
   5   8  10       13.18       18.21      1.31 o 
   6   8  10        5.72        4.22      1.54 o 
  -5   9  10        3.54        4.20      1.83 o 
  -3   9  10       14.53       13.58      1.50 o 
  -2   9  10       25.93       26.09      1.43 o 
  -1   9  10       16.61       13.63      1.18 o 
   0   9  10       18.54       26.08      1.44 o 
   1   9  10       16.66       12.99      1.42 o 
   2   9  10       25.87       24.95      1.73 o 
   3   9  10       14.50       12.72      1.50 o 
   4   9  10       27.73       24.66      1.84 o 
   5   9  10        3.54        5.92      1.11 o 
  -3  10  10       18.91       22.98      1.89 o 
  -2  10  10        1.00        0.38      0.89 o 
  -1  10  10        7.29        6.00      1.07 o 
   0  10  10       21.10       26.44      2.32 o 
   1  10  10        7.31        5.43      2.12 o 
   2  10  10        0.99        0.00      2.82 o 
   3  10  10       18.94       22.28      3.43 o 
   4  10  10       11.65        7.42      1.50 o 
  -2  11  10        9.01        7.88      1.22 o 
  -1  11  10        5.96        6.54      1.17 o 
   0  11  10       23.64       26.42      1.64 o 
   1  11  10        6.00        6.13      1.41 o 
   2  11  10        9.01        7.73      2.51 o 
   1   0  11     1430.05     1566.28     18.27 o 
   2   0  11      166.06      145.91      2.49 o 
   3   0  11       84.57       78.10      1.87 o 
   4   0  11        0.06        1.64      0.46 o 
   5   0  11       25.87       21.48      1.35 o 
   6   0  11       26.02       20.58      1.48 o 
   7   0  11        0.13       -0.03      0.98 o 
   8   0  11       14.58       15.11      1.89 o 
  -8   1  11        3.27        1.51      1.14 o 
  -7   1  11        6.16        4.90      1.18 o 
  -6   1  11       11.70       10.30      1.19 o 
  -5   1  11       22.92       20.97      1.03 o 
  -4   1  11        2.05        1.76      0.57 o 
  -3   1  11      230.10      228.77      3.66 o 
  -2   1  11      144.89      157.40      2.29 o 
  -1   1  11      869.54      950.53      9.95 o 
   0   1  11     1035.49      994.26     11.74 o 
   1   1  11      869.94      938.29     11.18 o 
   2   1  11      144.89      161.18      2.36 o 
   3   1  11      230.38      231.76      2.85 o 
   4   1  11        2.05        0.94      0.87 o 
   5   1  11       23.01       20.86      1.34 o 
   6   1  11       11.73        9.34      1.36 o 
   7   1  11        6.14        8.38      1.29 o 
   8   1  11        3.27        4.84      1.32 o 
  -8   2  11        8.06        9.01      1.48 o 
  -7   2  11        0.84        1.14      1.02 o 
  -6   2  11       82.59       82.46      2.14 o 
  -5   2  11       34.82       38.05      1.57 o 
  -4   2  11       96.42       88.49      3.30 o 
  -3   2  11      164.88      160.32      4.07 o 
  -2   2  11       63.77       71.18      1.24 o 
  -1   2  11      472.06      553.03      7.97 o 
   0   2  11       63.21       71.48      1.42 o 
   1   2  11      471.81      551.97      5.97 o 
   2   2  11       63.73       71.13      1.53 o 
   3   2  11      164.94      158.68      2.44 o 
   4   2  11       96.49       84.69      1.97 o 
   5   2  11       34.76       35.76      1.41 o 
   6   2  11       82.56       83.55      4.09 o 
   7   2  11        0.83        0.76      1.05 o 
   8   2  11        8.07        9.69      1.52 o 
  -8   3  11       10.05        8.38      1.44 o 
  -7   3  11        5.55        2.44      0.88 o 
  -6   3  11       31.46       25.56      4.63 o 
  -5   3  11      116.51      121.83      3.10 o 
  -4   3  11       35.42       40.00      1.25 o 
  -3   3  11       52.17       51.77      1.77 o 
  -2   3  11      154.95      162.13      2.05 o 
  -1   3  11      329.14      379.73      4.80 o 
   0   3  11       43.41       52.43      1.45 o 
   1   3  11      328.83      382.70      4.83 o 
   2   3  11      154.76      158.72      2.75 o 
   3   3  11       52.04       50.84      1.87 o 
   4   3  11       35.42       39.00      1.60 o 
   5   3  11      116.45      123.48      2.67 o 
   6   3  11       31.52       25.30      1.70 o 
   7   3  11        5.57        2.70      1.12 o 
   8   3  11       10.05        8.52      2.05 o 
  -8   4  11        2.12        3.05      1.03 o 
  -7   4  11        0.36        0.42      0.85 o 
  -6   4  11       10.64        8.93      1.14 o 
  -5   4  11       21.62       23.13      1.38 o 
  -4   4  11       35.16       37.41      1.59 o 
  -3   4  11       75.03       75.47      1.85 o 
  -2   4  11       31.38       31.47      0.77 o 
  -1   4  11        1.82        1.36      0.30 o 
   0   4  11       88.22       88.75      2.06 o 
   1   4  11        1.84        1.11      0.29 o 
   2   4  11       31.44       30.88      1.20 o 
   3   4  11       75.13       74.14      1.76 o 
   4   4  11       35.11       33.96      1.32 o 
   5   4  11       21.53       24.23      1.34 o 
   6   4  11       10.69        7.58      1.03 o 
   7   4  11        0.36        1.40      1.11 o 
   8   4  11        2.12       -0.09      1.60 o 
  -7   5  11        5.25        4.98      1.33 o 
  -6   5  11        3.35        3.02      1.55 o 
  -5   5  11      185.11      165.32      5.86 o 
  -4   5  11       10.57       11.12      1.52 o 
  -3   5  11       18.31       19.39      0.96 o 
  -2   5  11       76.83       82.44      2.35 o 
  -1   5  11      133.04      140.76      2.60 o 
   0   5  11        5.19        5.61      1.01 o 
   1   5  11      133.06      138.32      2.21 o 
   2   5  11       76.57       86.19      1.75 o 
   3   5  11       18.29       17.60      0.94 o 
   4   5  11       10.58       10.65      0.88 o 
   5   5  11      185.32      176.37      3.43 o 
   6   5  11        3.32        3.42      1.75 o 
   7   5  11        5.25        3.39      1.01 o 
  -7   6  11        0.26       -0.16      1.55 o 
  -6   6  11        5.22        6.86      1.79 o 
  -5   6  11       44.32       46.44      2.94 o 
  -4   6  11       16.91       12.77      1.74 o 
  -3   6  11       15.66       16.30      0.97 o 
  -2   6  11       24.39       25.61      2.14 o 
  -1   6  11       74.14       74.68      1.60 o 
   0   6  11      116.83      121.91      2.16 o 
   1   6  11       74.09       79.22      1.91 o 
   2   6  11       24.37       23.17      0.93 o 
   3   6  11       15.63       14.12      0.95 o 
   4   6  11       16.86       14.14      0.97 o 
   5   6  11       44.35       46.52      1.66 o 
   6   6  11        5.23        5.49      1.01 o 
   7   6  11        0.26       -1.00      1.00 o 
  -6   7  11        1.85        4.02      1.75 o 
  -5   7  11       11.18        9.64      1.84 o 
  -4   7  11        1.51        2.85      1.42 o 
  -3   7  11       14.27       11.54      1.12 o 
  -2   7  11       15.89       12.51      0.82 o 
  -1   7  11      139.61      139.20      2.46 o 
   0   7  11       10.17       10.42      0.85 o 
   1   7  11      139.74      138.90      2.82 o 
   2   7  11       16.00       14.62      0.99 o 
   3   7  11       14.32       12.22      0.96 o 
   4   7  11        1.52        0.88      0.60 o 
   5   7  11       11.21       10.93      0.92 o 
   6   7  11        1.85        2.21      0.82 o 
  -5   8  11        2.64        4.24      1.71 o 
  -4   8  11        2.43        4.40      1.65 o 
  -3   8  11       33.09       30.42      2.08 o 
  -2   8  11       24.62       23.77      1.72 o 
  -1   8  11        1.00        0.18      0.74 o 
   0   8  11      240.29      237.47      8.50 o 
   1   8  11        0.99        2.01      0.98 o 
   2   8  11       24.64       24.23      1.64 o 
   3   8  11       33.10       34.27      1.94 o 
   4   8  11        2.47        4.02      0.88 o 
   5   8  11        2.65        2.18      0.93 o 
   6   8  11        1.59        0.99      0.99 o 
  -4   9  11        2.08        1.45      1.56 o 
  -3   9  11       61.99       66.97      5.14 o 
  -2   9  11        3.30        2.89      0.91 o 
  -1   9  11       31.20       31.33      1.54 o 
   0   9  11       20.04       19.15      1.30 o 
   1   9  11       31.10       33.36      1.97 o 
   2   9  11        3.31        4.29      1.16 o 
   3   9  11       61.95       63.65      4.02 o 
   4   9  11        2.07        3.06      2.08 o 
   5   9  11        3.65        7.39      2.53 o 
  -3  10  11        0.64        2.04      1.67 o 
  -2  10  11       23.82       23.93      1.88 o 
  -1  10  11       10.95       14.12      1.31 o 
   0  10  11        4.12        4.84      1.04 o 
   1  10  11       10.99       16.84      2.05 o 
   2  10  11       23.85       28.16      1.99 o 
   3  10  11        0.64        1.08      1.20 o 
   4  10  11       11.79       10.28      1.64 o 
  -2  11  11        2.78        1.68      1.91 o 
  -1  11  11        2.67        2.36      1.06 o 
   0  11  11        3.36        2.67      1.09 o 
   1  11  11        2.67        3.67      1.28 o 
   2  11  11        2.77        2.61      1.92 o 
   0   0  12     5174.35     5422.88     89.26 o 
   1   0  12      412.86      373.33      4.71 o 
   2   0  12       18.35       25.75      0.73 o 
   3   0  12       75.53       66.89      2.43 o 
   4   0  12       10.34       15.44      0.72 o 
   5   0  12       39.57       43.00      1.84 o 
   6   0  12        4.76        5.16      1.07 o 
   7   0  12        1.22        2.79      1.09 o 
   8   0  12        0.17        0.95      1.17 o 
  -8   1  12        1.85        1.76      1.20 o 
  -7   1  12        3.04        2.84      1.13 o 
  -6   1  12        2.70        2.59      0.96 o 
  -5   1  12       19.36       19.92      1.05 o 
  -4   1  12       79.30       80.99      2.05 o 
  -3   1  12      192.22      174.53      2.98 o 
  -2   1  12       36.78       45.18      1.52 o 
  -1   1  12      607.83      595.18      6.46 o 
   0   1  12      370.79      409.24      5.10 o 
   1   1  12      607.66      606.14      7.29 o 
   2   1  12       36.87       45.59      0.95 o 
   3   1  12      192.38      178.74      2.32 o 
   4   1  12       79.28       80.98      2.34 o 
   5   1  12       19.36       17.28      1.31 o 
   6   1  12        2.70        1.10      0.91 o 
   7   1  12        3.03        2.62      1.12 o 
   8   1  12        1.84        3.41      2.64 o 
  -8   2  12        0.17       -0.97      1.07 o 
  -7   2  12        5.59        7.71      1.29 o 
  -6   2  12        2.84        2.35      0.79 o 
  -5   2  12       81.00       90.04      2.49 o 
  -4   2  12       32.95       27.90      1.18 o 
  -3   2  12      118.06      123.31      2.31 o 
  -2   2  12      289.97      247.33      3.88 o 
  -1   2  12      223.23      220.21      3.39 o 
   0   2  12      732.28      805.42     13.76 o 
   1   2  12      223.42      216.70      2.90 o 
   2   2  12      290.19      247.88      5.06 o 
   3   2  12      117.79      122.47      2.04 o 
   4   2  12       32.80       26.64      1.16 o 
   5   2  12       81.02       84.50      2.16 o 
   6   2  12        2.85        2.85      1.03 o 
   7   2  12        5.60        5.39      1.60 o 
   8   2  12        0.17       -1.11      1.11 o 
  -8   3  12        1.17        0.78      1.52 o 
  -7   3  12        4.32        2.99      1.16 o 
  -6   3  12       15.05       15.29      1.27 o 
  -5   3  12       57.28       54.20      1.92 o 
  -4   3  12       61.03       67.56      1.69 o 
  -3   3  12        7.76        7.54      0.78 o 
  -2   3  12       38.54       40.79      1.94 o 
  -1   3  12      196.14      186.33      2.61 o 
   0   3  12        1.16        0.73      0.25 o 
   1   3  12      196.01      183.28      2.61 o 
   2   3  12       38.41       39.84      1.81 o 
   3   3  12        7.73        7.12      0.67 o 
   4   3  12       60.92       68.08      1.80 o 
   5   3  12       57.37       52.93      1.82 o 
   6   3  12       14.99       13.41      1.13 o 
   7   3  12        4.33        6.10      1.30 o 
   8   3  12        1.16       -0.38      1.61 o 
  -7   4  12        0.60       -0.13      0.84 o 
  -6   4  12        1.60        1.90      0.94 o 
  -5   4  12       72.59       64.10      2.19 o 
  -4   4  12        4.96        3.72      0.83 o 
  -3   4  12        2.62        0.92      0.53 o 
  -2   4  12       92.80      106.41      1.93 o 
  -1   4  12       75.95       67.58      1.90 o 
   0   4  12      545.23      535.07      7.67 o 
   1   4  12       76.02       67.22      1.15 o 
   2   4  12       92.76      104.33      1.78 o 
   3   4  12        2.57        2.09      0.57 o 
   4   4  12        4.88        5.44      1.52 o 
   5   4  12       72.64       68.41      2.63 o 
   6   4  12        1.60        0.20      0.78 o 
   7   4  12        0.60       -0.19      1.78 o 
  -7   5  12        8.95       12.65      2.14 o 
  -6   5  12        6.98        7.75      1.67 o 
  -5   5  12        4.39        5.98      1.58 o 
  -4   5  12       10.15        8.44      1.02 o 
  -3   5  12      156.71      155.15      3.61 o 
  -2   5  12       30.34       32.52      1.22 o 
  -1   5  12      370.27      358.38      5.53 o 
   0   5  12      502.35      480.76      7.14 o 
   1   5  12      370.44      360.47      5.60 o 
   2   5  12       30.40       32.86      1.03 o 
   3   5  12      156.68      153.40      3.63 o 
   4   5  12       10.13       10.16      0.88 o 
   5   5  12        4.41        5.04      1.39 o 
   6   5  12        7.02        5.50      0.97 o 
   7   5  12        8.95        9.82      1.44 o 
  -7   6  12        2.82        6.21      1.92 o 
  -6   6  12        9.44       10.24      1.91 o 
  -5   6  12       13.39       14.06      1.99 o 
  -4   6  12        3.74        3.42      1.60 o 
  -3   6  12       18.80       22.10      1.32 o 
  -2   6  12       61.26       49.98      1.91 o 
  -1   6  12        7.76        7.46      0.67 o 
   0   6  12      139.78      124.63      2.56 o 
   1   6  12        7.71        7.22      0.98 o 
   2   6  12       61.20       55.63      1.60 o 
   3   6  12       18.80       20.71      1.10 o 
   4   6  12        3.73        4.55      0.79 o 
   5   6  12       13.36       13.15      1.07 o 
   6   6  12        9.43        9.87      1.21 o 
   7   6  12        2.82        3.46      1.05 o 
  -6   7  12        2.58        5.70      1.96 o 
  -5   7  12        1.12        1.08      1.43 o 
  -4   7  12       29.30       33.26      2.56 o 
  -3   7  12       28.21       29.20      3.88 o 
  -2   7  12       43.87       43.54      2.00 o 
  -1   7  12      113.57      114.37      2.22 o 
   0   7  12      456.95      454.21      7.60 o 
   1   7  12      113.63      116.44      2.56 o 
   2   7  12       44.00       45.07      1.56 o 
   3   7  12       28.27       29.09      1.99 o 
   4   7  12       29.33       27.53      1.17 o 
   5   7  12        1.13        0.02      0.66 o 
   6   7  12        2.59        4.03      0.85 o 
  -5   8  12        7.46       11.09      2.10 o 
  -4   8  12        1.01       -0.87      1.36 o 
  -3   8  12       40.43       38.40      2.83 o 
  -2   8  12       21.30       18.89      1.49 o 
  -1   8  12        9.87       10.46      1.14 o 
   0   8  12       78.17       65.71      2.03 o 
   1   8  12        9.89        8.72      1.99 o 
   2   8  12       21.30       20.63      1.58 o 
   3   8  12       40.54       36.09      1.98 o 
   4   8  12        1.02        1.25      1.01 o 
   5   8  12        7.47        7.86      1.08 o 
   6   8  12        0.92        1.28      0.97 o 
  -4   9  12       18.90       17.17      2.41 o 
  -3   9  12        2.83        3.86      1.22 o 
  -2   9  12       38.28       39.67      2.13 o 
  -1   9  12        4.99        4.66      1.65 o 
   0   9  12       94.21       93.81      2.60 o 
   1   9  12        4.96        5.54      1.22 o 
   2   9  12       38.23       35.97      2.29 o 
   3   9  12        2.85        5.56      2.08 o 
   4   9  12       18.89       13.66      1.64 o 
   5   9  12        1.01        2.23      1.24 o 
  -3  10  12       26.66       25.66      3.56 o 
  -2  10  12        1.05        2.10      1.23 o 
  -1  10  12        3.73        3.61      1.01 o 
   0  10  12        2.79        4.40      1.03 o 
   1  10  12        3.71        4.08      1.23 o 
   2  10  12        1.05        1.54      1.18 o 
   3  10  12       26.66       25.14      1.94 o 
  -2  11  12        3.52        5.18      2.16 o 
  -1  11  12        2.32        3.72      1.40 o 
   0  11  12        3.12        1.14      1.26 o 
   1  11  12        2.33        4.07      1.33 o 
   2  11  12        3.53        2.48      1.83 o 
   1   0  13        3.40        4.49      0.38 o 
   2   0  13       24.46       20.37      0.82 o 
   3   0  13        1.33       -0.07      0.43 o 
   4   0  13        5.86        7.80      0.76 o 
   5   0  13      261.35      251.95      5.44 o 
   6   0  13        0.31       -0.68      0.83 o 
   7   0  13        1.64       -0.35      0.99 o 
   8   0  13        0.86       -0.33      1.16 o 
  -8   1  13        1.38        2.69      1.25 o 
  -7   1  13        2.53        1.85      1.10 o 
  -6   1  13        5.60        4.95      1.46 o 
  -5   1  13       63.31       67.51      2.33 o 
  -4   1  13       88.86       87.37      1.94 o 
  -3   1  13       20.61       21.31      0.88 o 
  -2   1  13      125.38      121.40      1.91 o 
  -1   1  13      353.80      357.47      4.51 o 
   0   1  13       26.10       25.73      0.88 o 
   1   1  13      353.70      364.36      4.60 o 
   2   1  13      125.29      119.73      1.85 o 
   3   1  13       20.60       21.48      0.88 o 
   4   1  13       88.47       90.93      2.11 o 
   5   1  13       63.28       69.60      2.37 o 
   6   1  13        5.61        6.86      1.16 o 
   7   1  13        2.54        2.80      1.11 o 
   8   1  13        1.38        0.23      1.63 o 
  -8   2  13        0.72        2.94      1.28 o 
  -7   2  13        2.84        3.64      1.17 o 
  -6   2  13        4.92        2.83      1.03 o 
  -5   2  13       16.32       18.07      1.19 o 
  -4   2  13       75.85       66.92      1.66 o 
  -3   2  13       20.58       21.12      0.92 o 
  -2   2  13       52.93       58.66      1.56 o 
  -1   2  13       32.07       34.81      0.99 o 
   0   2  13      232.11      237.94      3.68 o 
   1   2  13       31.95       35.00      0.80 o 
   2   2  13       53.00       57.44      2.02 o 
   3   2  13       20.56       20.55      0.82 o 
   4   2  13       75.89       66.23      1.79 o 
   5   2  13       16.26       17.05      1.09 o 
   6   2  13        4.94        2.57      1.05 o 
   7   2  13        2.86        2.80      1.16 o 
   8   2  13        0.72       -0.41      1.56 o 
  -8   3  13        4.34        6.39      1.91 o 
  -7   3  13       16.35       18.39      1.63 o 
  -6   3  13        7.08        6.71      1.06 o 
  -5   3  13       46.26       44.87      2.02 o 
  -4   3  13      151.94      152.27      2.89 o 
  -3   3  13       15.96       14.52      1.12 o 
  -2   3  13       92.86       83.53      2.28 o 
  -1   3  13       61.04       60.47      1.20 o 
   0   3  13      402.27      403.50      4.55 o 
   1   3  13       61.26       60.03      1.20 o 
   2   3  13       92.88       83.75      2.26 o 
   3   3  13       15.97       15.43      0.86 o 
   4   3  13      152.11      150.84      2.99 o 
   5   3  13       46.31       51.39      1.70 o 
   6   3  13        7.09        4.48      0.91 o 
   7   3  13       16.35       18.30      1.74 o 
   8   3  13        4.35        2.65      1.85 o 
  -7   4  13        0.39        0.78      0.88 o 
  -6   4  13       13.70       14.12      1.25 o 
  -5   4  13       38.05       36.04      1.71 o 
  -4   4  13       33.36       23.51      1.38 o 
  -3   4  13        5.82        4.35      0.62 o 
  -2   4  13       67.60       76.77      2.11 o 
  -1   4  13       28.50       25.05      0.82 o 
   0   4  13       99.89      117.20      2.91 o 
   1   4  13       28.60       24.82      1.01 o 
   2   4  13       67.68       74.10      1.45 o 
   3   4  13        5.80        5.68      0.83 o 
   4   4  13       33.29       25.87      1.20 o 
   5   4  13       38.14       37.62      1.58 o 
   6   4  13       13.67       11.41      1.16 o 
   7   4  13        0.39       -0.99      0.99 o 
  -7   5  13        4.83        6.21      1.83 o 
  -6   5  13        3.47        3.14      1.56 o 
  -5   5  13        4.57        5.44      1.48 o 
  -4   5  13       16.52       12.09      1.34 o 
  -3   5  13       19.32       21.39      1.29 o 
  -2   5  13       69.52       67.72      1.73 o 
  -1   5  13      214.04      216.72     11.87 o 
   0   5  13      158.43      150.92      3.28 o 
   1   5  13      214.21      214.45      3.74 o 
   2   5  13       69.47       66.81      1.51 o 
   3   5  13       19.34       19.41      1.27 o 
   4   5  13       16.50       13.05      0.96 o 
   5   5  13        4.57        7.36      0.95 o 
   6   5  13        3.48        2.96      0.92 o 
   7   5  13        4.84        6.18      1.13 o 
  -7   6  13        0.16       -0.92      1.51 o 
  -6   6  13        0.19        3.26      1.64 o 
  -5   6  13       11.32       11.97      1.83 o 
  -4   6  13        6.55        4.74      1.02 o 
  -3   6  13        2.13        2.36      0.86 o 
  -2   6  13       33.38       32.60      1.32 o 
  -1   6  13      345.69      356.21      5.64 o 
   0   6  13      108.68       96.91      2.30 o 
   1   6  13      345.45      355.83      5.70 o 
   2   6  13       33.32       33.60      1.34 o 
   3   6  13        2.12        1.31      0.99 o 
   4   6  13        6.56        4.55      0.83 o 
   5   6  13       11.33        9.81      1.03 o 
   6   6  13        0.19        1.64      0.89 o 
  -6   7  13        8.81        8.87      2.01 o 
  -5   7  13        1.17        3.41      1.56 o 
  -4   7  13       12.17       10.25      2.46 o 
  -3   7  13       12.68       12.91      1.24 o 
  -2   7  13       11.43       12.26      1.19 o 
  -1   7  13      308.48      334.51      4.76 o 
   0   7  13        0.04        1.14      0.75 o 
   1   7  13      308.54      339.56      5.56 o 
   2   7  13       11.47       11.87      1.61 o 
   3   7  13       12.73       14.61      1.07 o 
   4   7  13       12.16        8.65      0.83 o 
   5   7  13        1.17        0.78      0.69 o 
   6   7  13        8.80        7.92      0.96 o 
  -5   8  13        2.50        5.56      1.92 o 
  -4   8  13       27.32       26.47      2.53 o 
  -3   8  13       26.89       24.70      2.43 o 
  -2   8  13        1.15        0.99      0.97 o 
  -1   8  13       47.68       44.96      1.73 o 
   0   8  13       17.51       16.58      2.18 o 
   1   8  13       47.56       48.23      2.22 o 
   2   8  13        1.14        2.10      1.01 o 
   3   8  13       26.91       26.83      1.77 o 
   4   8  13       27.36       25.22      1.81 o 
   5   8  13        2.51        3.09      0.99 o 
  -4   9  13        7.46        6.76      1.98 o 
  -3   9  13       25.30       27.41      2.74 o 
  -2   9  13        0.95       -0.32      1.04 o 
  -1   9  13       33.15       30.52      1.56 o 
   0   9  13       59.34       63.80      2.63 o 
   1   9  13       33.18       33.53      2.01 o 
   2   9  13        0.94        1.62      1.15 o 
   3   9  13       25.25       25.89      1.85 o 
   4   9  13        7.46        6.07      1.39 o 
  -2  10  13        1.68        1.20      1.18 o 
  -1  10  13        9.97       11.86      1.55 o 
   0  10  13        4.35        8.36      1.42 o 
   1  10  13        9.99        9.45      2.12 o 
   2  10  13        1.69        1.10      1.72 o 
   3  10  13        7.72        5.01      1.39 o 
  -1  11  13        9.06        8.94      2.34 o 
   0  11  13        7.82        4.10      2.04 o 
   1  11  13        9.08        5.64      2.12 o 
   0   0  14        0.34        1.02      0.47 o 
   1   0  14        0.56        4.78      0.45 o 
   2   0  14        4.49        6.25      0.58 o 
   3   0  14       18.22       16.22      1.08 o 
   4   0  14       12.49       13.96      0.99 o 
   5   0  14        3.46        2.58      0.93 o 
   6   0  14       19.78       17.74      1.45 o 
   7   0  14        0.01        0.08      1.00 o 
   8   0  14        0.27       -0.60      1.46 o 
  -8   1  14        2.98        5.03      1.88 o 
  -7   1  14        1.20        0.76      1.03 o 
  -6   1  14       36.92       37.58      1.94 o 
  -5   1  14       32.10       33.19      1.76 o 
  -4   1  14      500.63      505.38      7.49 o 
  -3   1  14        5.26        3.42      0.52 o 
  -2   1  14      199.61      223.38      3.10 o 
  -1   1  14       92.71       89.73      1.53 o 
   0   1  14      659.36      667.97      8.12 o 
   1   1  14       92.76       89.45      1.61 o 
   2   1  14      199.44      219.12      3.64 o 
   3   1  14        5.19        4.06      0.56 o 
   4   1  14      500.47      497.14      6.58 o 
   5   1  14       32.04       34.32      1.42 o 
   6   1  14       36.91       38.67      1.99 o 
   7   1  14        1.20        1.43      1.33 o 
   8   1  14        2.99        2.91      1.72 o 
  -8   2  14        0.58        0.43      1.52 o 
  -7   2  14        0.48        0.16      1.07 o 
  -6   2  14       25.98       27.81      2.24 o 
  -5   2  14       12.32       10.47      1.02 o 
  -4   2  14      169.46      171.79      3.77 o 
  -3   2  14       12.43       11.99      0.74 o 
  -2   2  14       70.81       83.49      1.76 o 
  -1   2  14     1051.54     1108.64     14.05 o 
   0   2  14       93.51       96.43      1.83 o 
   1   2  14     1052.18     1094.71     13.13 o 
   2   2  14       70.90       79.65      1.77 o 
   3   2  14       12.43       12.20      0.70 o 
   4   2  14      169.60      168.33      3.25 o 
   5   2  14       12.31       10.35      0.97 o 
   6   2  14       25.96       29.62      4.09 o 
   7   2  14        0.48        0.08      1.60 o 
   8   2  14        0.58       -0.17      1.60 o 
  -7   3  14        2.17        1.81      1.11 o 
  -6   3  14       44.75       47.95      2.05 o 
  -5   3  14       63.24       66.31      2.19 o 
  -4   3  14      111.52      111.84      2.39 o 
  -3   3  14       88.11       81.77      3.93 o 
  -2   3  14       16.05       14.75      0.99 o 
  -1   3  14      184.01      188.93      2.73 o 
   0   3  14      161.15      185.50      4.36 o 
   1   3  14      184.02      193.08      2.75 o 
   2   3  14       16.08       14.57      0.80 o 
   3   3  14       88.12       84.69      2.39 o 
   4   3  14      111.51      110.61      2.47 o 
   5   3  14       63.32       69.14      1.98 o 
   6   3  14       44.68       50.66      1.83 o 
   7   3  14        2.17        1.49      1.21 o 
  -7   4  14        0.59        0.41      1.05 o 
  -6   4  14        7.51        6.72      1.10 o 
  -5   4  14       96.67       95.92      2.80 o 
  -4   4  14       76.36       77.72      2.46 o 
  -3   4  14      102.52       87.96      3.32 o 
  -2   4  14       82.38       90.97      1.93 o 
  -1   4  14       60.36       63.38      1.30 o 
   0   4  14       93.47       94.85      1.94 o 
   1   4  14       60.36       60.28      1.14 o 
   2   4  14       82.50       84.52      2.02 o 
   3   4  14      102.60       83.00      2.49 o 
   4   4  14       76.21       80.73      2.04 o 
   5   4  14       96.75       98.44      2.43 o 
   6   4  14        7.51        7.72      1.06 o 
   7   4  14        0.60       -0.09      1.14 o 
  -7   5  14        4.50        8.62      1.99 o 
  -6   5  14        4.31        5.18      1.60 o 
  -5   5  14        9.75       10.73      1.72 o 
  -4   5  14        6.87        5.53      1.00 o 
  -3   5  14       65.68       58.43      2.06 o 
  -2   5  14      115.92      106.16      2.88 o 
  -1   5  14      266.74      257.59      4.34 o 
   0   5  14        0.27       -0.86      0.86 o 
   1   5  14      266.42      250.12      5.33 o 
   2   5  14      115.93      112.20      2.44 o 
   3   5  14       65.56       60.75      2.67 o 
   4   5  14        6.89        5.80      0.89 o 
   5   5  14        9.76       10.10      1.02 o 
   6   5  14        4.30        4.31      1.00 o 
   7   5  14        4.49        4.55      1.46 o 
  -6   6  14        0.74        0.09      1.58 o 
  -5   6  14       27.65       27.99      2.43 o 
  -4   6  14       41.00       39.50      1.86 o 
  -3   6  14       39.49       36.99      2.41 o 
  -2   6  14       14.90       12.64      0.92 o 
  -1   6  14       99.52       96.86      2.77 o 
   0   6  14       63.04       63.38      1.80 o 
   1   6  14       99.63       98.39      2.30 o 
   2   6  14       14.85       11.54      1.16 o 
   3   6  14       39.51       39.11      1.54 o 
   4   6  14       41.01       38.28      2.72 o 
   5   6  14       27.68       27.29      1.40 o 
   6   6  14        0.75        1.05      1.00 o 
  -6   7  14        3.53        4.74      1.80 o 
  -5   7  14        3.06        4.05      1.70 o 
  -4   7  14       12.11       11.28      1.49 o 
  -3   7  14       13.78       15.45      1.34 o 
  -2   7  14       27.02       28.60      1.57 o 
  -1   7  14        7.64        7.71      1.44 o 
   0   7  14       32.02       32.79      1.42 o 
   1   7  14        7.63        6.82      0.88 o 
   2   7  14       27.10       26.47      1.30 o 
   3   7  14       13.79       15.12      1.09 o 
   4   7  14       12.16        9.70      1.03 o 
   5   7  14        3.05        1.68      0.76 o 
   6   7  14        3.53        3.14      0.86 o 
  -5   8  14        0.27        0.01      1.53 o 
  -4   8  14        3.39        1.44      1.50 o 
  -3   8  14        6.24        6.00      1.72 o 
  -2   8  14        5.45        4.96      1.14 o 
  -1   8  14        2.55        1.92      1.03 o 
   0   8  14       39.26       42.23      2.10 o 
   1   8  14        2.54        3.37      1.09 o 
   2   8  14        5.42        3.62      1.12 o 
   3   8  14        6.22        6.56      1.29 o 
   4   8  14        3.39        2.95      1.15 o 
   5   8  14        0.27        1.05      1.09 o 
  -4   9  14        5.05        2.26      1.80 o 
  -3   9  14        1.11        0.81      1.54 o 
  -2   9  14       11.76       16.29      2.93 o 
  -1   9  14        7.78        7.42      1.32 o 
   0   9  14        8.00        7.74      2.32 o 
   1   9  14        7.74        8.75      1.40 o 
   2   9  14       11.73       11.75      1.51 o 
   3   9  14        1.11        1.24      1.10 o 
   4   9  14        5.02        5.65      1.50 o 
  -2  10  14        2.13        0.59      1.73 o 
  -1  10  14        3.32        3.26      2.18 o 
   0  10  14       30.12       30.84      3.83 o 
   1  10  14        3.31        2.36      1.33 o 
   2  10  14        2.13        0.35      1.19 o 
   3  10  14        4.56        3.38      1.43 o 
   1   0  15       35.22       29.00      0.83 o 
   2   0  15      234.93      211.14      3.00 o 
   3   0  15        0.04        1.31      0.55 o 
   4   0  15      149.75      146.84      2.92 o 
   5   0  15        0.07        1.50      0.86 o 
   6   0  15        0.00       -0.51      0.89 o 
   7   0  15        0.19       -0.55      1.02 o 
  -7   1  15        2.71        2.85      1.17 o 
  -6   1  15        0.13        0.27      0.93 o 
  -5   1  15        6.46        5.78      1.05 o 
  -4   1  15      250.13      247.65      5.28 o 
  -3   1  15      512.87      468.11      7.93 o 
  -2   1  15      130.20      132.35      2.49 o 
  -1   1  15       37.54       40.76      0.98 o 
   0   1  15      125.15      128.50      1.99 o 
   1   1  15       37.52       41.16      1.00 o 
   2   1  15      130.15      126.10      2.44 o 
   3   1  15      513.10      472.07      7.06 o 
   4   1  15      250.15      255.68      3.78 o 
   5   1  15        6.42        4.76      0.95 o 
   6   1  15        0.12        1.00      0.98 o 
   7   1  15        2.71        2.31      1.17 o 
  -7   2  15       11.70       15.41      1.61 o 
  -6   2  15        0.19        1.10      1.39 o 
  -5   2  15        4.15        1.98      1.20 o 
  -4   2  15      264.44      247.32      4.19 o 
  -3   2  15        0.92        1.71      0.54 o 
  -2   2  15      135.68      135.40      2.51 o 
  -1   2  15       76.77       80.40      1.73 o 
   0   2  15      373.77      402.08      5.13 o 
   1   2  15       76.55       77.79      1.68 o 
   2   2  15      135.77      133.65      2.53 o 
   3   2  15        0.91        1.52      0.47 o 
   4   2  15      264.30      246.29      7.26 o 
   5   2  15        4.14        4.66      0.85 o 
   6   2  15        0.19        0.28      0.99 o 
   7   2  15       11.66       12.92      1.55 o 
  -7   3  15        5.88        6.85      1.34 o 
  -6   3  15       18.42       16.58      1.95 o 
  -5   3  15        5.14        5.28      1.34 o 
  -4   3  15       19.53       21.87      2.48 o 
  -3   3  15        4.83        4.81      0.74 o 
  -2   3  15       94.36       89.06      2.40 o 
  -1   3  15       17.33       24.55      2.58 o 
   0   3  15       16.89       13.72      0.62 o 
   1   3  15       17.34       23.06      0.97 o 
   2   3  15       94.47       89.24      1.97 o 
   3   3  15        4.76        5.17      0.92 o 
   4   3  15       19.54       20.53      1.13 o 
   5   3  15        5.15        5.66      0.90 o 
   6   3  15       18.38       17.72      1.75 o 
   7   3  15        5.86        5.48      1.40 o 
  -7   4  15        5.16        5.57      1.30 o 
  -6   4  15        1.21        1.37      0.90 o 
  -5   4  15       13.92       13.51      1.43 o 
  -4   4  15       32.93       30.46      1.89 o 
  -3   4  15       14.95       14.89      1.63 o 
  -2   4  15      338.33      323.54      5.58 o 
  -1   4  15       40.89       37.79      1.04 o 
   0   4  15       67.40       70.07      1.42 o 
   1   4  15       41.16       35.43      1.10 o 
   2   4  15      338.46      322.65      4.41 o 
   3   4  15       14.91       13.94      1.93 o 
   4   4  15       33.09       33.91      1.96 o 
   5   4  15       13.95       13.60      1.11 o 
   6   4  15        1.21       -0.33      0.79 o 
   7   4  15        5.16        7.46      1.44 o 
  -6   5  15        1.96        2.11      1.47 o 
  -5   5  15       33.37       26.71      2.26 o 
  -4   5  15       14.17       15.66      1.29 o 
  -3   5  15       12.13        9.04      1.05 o 
  -2   5  15       98.85      103.94      3.47 o 
  -1   5  15      113.79      110.71      2.43 o 
   0   5  15        6.36        4.42      0.86 o 
   1   5  15      113.70      107.32      2.39 o 
   2   5  15       98.62      101.25      2.35 o 
   3   5  15       12.18        8.43      1.13 o 
   4   5  15       14.20       13.86      1.04 o 
   5   5  15       33.37       26.82      1.38 o 
   6   5  15        1.96        2.08      0.94 o 
   7   5  15        1.23        1.32      1.61 o 
  -6   6  15        3.16        4.19      1.70 o 
  -5   6  15       17.91       20.12      2.22 o 
  -4   6  15       16.48       18.37      1.44 o 
  -3   6  15       10.40       12.89      1.67 o 
  -2   6  15       34.83       36.08      1.73 o 
  -1   6  15      123.97      121.82      3.25 o 
   0   6  15       11.43       14.98      0.99 o 
   1   6  15      123.94      124.42      2.68 o 
   2   6  15       34.96       33.10      1.41 o 
   3   6  15       10.42       10.71      0.97 o 
   4   6  15       16.52       17.78      1.15 o 
   5   6  15       17.94       20.26      1.31 o 
   6   6  15        3.16        2.06      0.97 o 
  -6   7  15        1.23        0.73      1.66 o 
  -5   7  15        5.61        6.88      1.86 o 
  -4   7  15        6.19        7.14      1.37 o 
  -3   7  15       42.07       36.98      1.89 o 
  -2   7  15       13.24       12.93      1.27 o 
  -1   7  15       13.79       14.73      1.47 o 
   0   7  15        2.63        1.66      0.74 o 
   1   7  15       13.84       15.31      1.05 o 
   2   7  15       13.30       13.30      1.20 o 
   3   7  15       42.08       37.78      1.58 o 
   4   7  15        6.19        4.41      0.91 o 
   5   7  15        5.61        5.40      0.84 o 
   6   7  15        1.24        1.88      0.92 o 
  -5   8  15        0.85        4.07      1.82 o 
  -4   8  15        1.25        1.71      1.54 o 
  -3   8  15        0.23        1.04      1.46 o 
  -2   8  15       12.64       10.96      1.94 o 
  -1   8  15        2.27        3.53      1.34 o 
   0   8  15        7.80        8.65      1.28 o 
   1   8  15        2.27        2.04      1.45 o 
   2   8  15       12.65       13.07      1.72 o 
   3   8  15        0.23        1.48      3.28 o 
   4   8  15        1.25        0.95      1.40 o 
   5   8  15        0.85        0.39      1.12 o 
  -3   9  15        3.22        6.85      1.89 o 
  -2   9  15        3.75        3.37      1.82 o 
  -1   9  15       13.10       15.19      2.08 o 
   0   9  15       54.82       52.28      2.44 o 
   1   9  15       13.09       15.53      1.57 o 
   2   9  15        3.74        2.96      1.22 o 
   3   9  15        3.25        5.06      1.33 o 
   4   9  15        2.16       -0.33      1.15 o 
  -1  10  15        0.38        1.24      1.17 o 
   0  10  15        4.53        6.44      1.41 o 
   1  10  15        0.39        0.02      1.33 o 
   2  10  15        3.85        5.34      1.39 o 
   0   0  16      201.69      216.32      4.29 o 
   1   0  16      171.72      184.26      2.68 o 
   2   0  16       67.94       68.59      1.48 o 
   3   0  16       72.56       69.72      2.32 o 
   4   0  16      185.73      185.11      3.47 o 
   5   0  16        4.04        1.99      0.94 o 
   6   0  16       11.95       14.84      1.44 o 
   7   0  16        0.03       -0.46      1.06 o 
  -7   1  16        5.32        5.97      1.33 o 
  -6   1  16        1.06        0.28      0.91 o 
  -5   1  16       62.63       60.40      2.35 o 
  -4   1  16       35.34       30.49      2.12 o 
  -3   1  16      357.45      318.99      5.04 o 
  -2   1  16       47.67       41.29      1.05 o 
  -1   1  16      116.30      109.95      2.02 o 
   0   1  16      137.36      157.54      2.36 o 
   1   1  16      116.40      113.16      1.83 o 
   2   1  16       47.76       43.51      1.56 o 
   3   1  16      357.04      319.30      5.13 o 
   4   1  16       35.44       30.38      1.18 o 
   5   1  16       62.62       61.99      2.38 o 
   6   1  16        1.06        0.83      1.05 o 
   7   1  16        5.32        4.16      1.67 o 
  -7   2  16        4.88        7.48      1.35 o 
  -6   2  16        1.45        1.65      1.02 o 
  -5   2  16       14.24       13.76      1.74 o 
  -4   2  16       13.50       14.18      0.93 o 
  -3   2  16        9.03        8.55      1.22 o 
  -2   2  16       18.33       18.97      0.91 o 
  -1   2  16       90.21       86.24      1.85 o 
   0   2  16      225.08      248.31      3.81 o 
   1   2  16       90.59       83.51      2.69 o 
   2   2  16       18.36       17.48      0.89 o 
   3   2  16        9.06        7.35      0.68 o 
   4   2  16       13.53       13.70      0.86 o 
   5   2  16       14.18       12.58      1.38 o 
   6   2  16        1.45        0.77      1.03 o 
   7   2  16        4.88        4.62      1.52 o 
  -7   3  16        1.30        2.10      1.46 o 
  -6   3  16        1.41        2.05      1.28 o 
  -5   3  16        5.10        5.83      1.04 o 
  -4   3  16        8.46        8.55      0.83 o 
  -3   3  16       62.20       59.41      1.63 o 
  -2   3  16       68.19       69.82      2.15 o 
  -1   3  16       88.02       92.68      2.50 o 
   0   3  16        1.11        0.87      0.44 o 
   1   3  16       87.89       93.02      1.96 o 
   2   3  16       68.00       68.84      1.76 o 
   3   3  16       62.15       58.04      1.68 o 
   4   3  16        8.40        6.92      0.86 o 
   5   3  16        5.11        4.94      0.89 o 
   6   3  16        1.41        2.69      0.91 o 
   7   3  16        1.30        0.99      1.19 o 
  -7   4  16        2.37        3.56      1.66 o 
  -6   4  16        0.02       -0.10      1.20 o 
  -5   4  16       25.95       28.64      1.99 o 
  -4   4  16        3.16        1.59      0.86 o 
  -3   4  16       55.25       50.43      1.74 o 
  -2   4  16      257.06      267.85      4.40 o 
  -1   4  16      210.30      212.85      5.13 o 
   0   4  16        0.04        0.03      0.39 o 
   1   4  16      210.31      213.85      3.65 o 
   2   4  16      257.18      266.70      4.42 o 
   3   4  16       55.27       49.75      2.52 o 
   4   4  16        3.17        1.83      0.72 o 
   5   4  16       25.95       21.91      1.28 o 
   6   4  16        0.02       -0.77      0.79 o 
   7   4  16        2.37        2.58      1.45 o 
  -6   5  16        0.45        1.75      1.47 o 
  -5   5  16        4.07        4.68      1.55 o 
  -4   5  16       11.78        9.68      1.17 o 
  -3   5  16       22.20       19.20      1.56 o 
  -2   5  16       18.10       16.91      1.23 o 
  -1   5  16       61.29       60.66      2.15 o 
   0   5  16       21.85       27.86      1.51 o 
   1   5  16       61.44       59.60      1.74 o 
   2   5  16       18.11       16.46      1.03 o 
   3   5  16       22.20       20.30      2.08 o 
   4   5  16       11.86        9.49      0.94 o 
   5   5  16        4.07        4.94      0.91 o 
   6   5  16        0.46       -0.28      0.85 o 
  -6   6  16        8.79        9.04      1.96 o 
  -5   6  16        0.97        2.05      1.46 o 
  -4   6  16        7.82        9.59      1.27 o 
  -3   6  16        6.07        5.78      1.09 o 
  -2   6  16       34.75       37.18      1.81 o 
  -1   6  16       23.02       24.71      1.25 o 
   0   6  16        3.13        2.20      1.19 o 
   1   6  16       22.98       22.83      1.47 o 
   2   6  16       34.79       38.16      1.52 o 
   3   6  16        6.05        4.61      0.90 o 
   4   6  16        7.84        8.76      2.73 o 
   5   6  16        0.97        0.27      0.81 o 
   6   6  16        8.82        9.49      1.17 o 
  -5   7  16        5.91        4.10      1.80 o 
  -4   7  16        9.81        6.91      1.19 o 
  -3   7  16        9.45        7.61      1.55 o 
  -2   7  16       35.56       36.40      1.81 o 
  -1   7  16        7.66       11.59      1.26 o 
   0   7  16       67.48       62.62      2.13 o 
   1   7  16        7.65       11.59      1.02 o 
   2   7  16       35.63       34.07      1.53 o 
   3   7  16        9.46        6.14      0.94 o 
   4   7  16        9.82        8.52      1.06 o 
   5   7  16        5.92        7.39      1.06 o 
  -4   8  16        3.23        6.08      1.85 o 
  -3   8  16        0.91        0.47      1.42 o 
  -2   8  16        0.11        0.32      1.43 o 
  -1   8  16       30.61       31.77      1.88 o 
   0   8  16        4.79        6.73      1.23 o 
   1   8  16       30.57       35.00      3.61 o 
   2   8  16        0.11       -0.10      1.03 o 
   3   8  16        0.90        2.91      1.53 o 
   4   8  16        3.24        4.02      1.19 o 
   5   8  16        1.21        0.26      1.63 o 
  -3   9  16        2.31       -0.65      1.60 o 
  -2   9  16        2.64        4.14      1.87 o 
  -1   9  16        1.98        3.13      1.17 o 
   0   9  16        0.18        1.57      2.60 o 
   1   9  16        1.99        2.99      1.17 o 
   2   9  16        2.62        4.19      1.27 o 
   3   9  16        2.30        1.73      1.59 o 
   4   9  16        1.22        3.91      1.77 o 
  -1  10  16        2.16        5.27      1.90 o 
   0  10  16        0.32        1.57      1.22 o 
   1  10  16        2.17        1.49      1.80 o 
   2  10  16        3.69        1.54      1.71 o 
   1   0  17      393.00      392.96      5.11 o 
   2   0  17      174.88      180.24      3.21 o 
   3   0  17      260.30      241.50      4.16 o 
   4   0  17      210.78      226.86      5.71 o 
   5   0  17        0.99        2.11      1.00 o 
   6   0  17        8.24        8.52      1.33 o 
   7   0  17        0.17        1.19      2.78 o 
  -7   1  17        9.92       12.57      1.56 o 
  -6   1  17        8.31        8.82      1.33 o 
  -5   1  17        5.47        7.78      1.19 o 
  -4   1  17       54.72       51.77      2.17 o 
  -3   1  17      599.08      577.78     10.62 o 
  -2   1  17       97.60      101.88      1.83 o 
  -1   1  17       96.85       92.80      2.04 o 
   0   1  17       66.27       86.43      1.56 o 
   1   1  17       96.97       92.85      1.98 o 
   2   1  17       97.53      102.54      2.18 o 
   3   1  17      599.13      595.29     14.13 o 
   4   1  17       54.65       53.03      2.12 o 
   5   1  17        5.50        5.67      0.91 o 
   6   1  17        8.31       10.44      1.66 o 
   7   1  17        9.92       10.71      1.56 o 
  -7   2  17        2.48        2.01      1.16 o 
  -6   2  17       14.33       15.10      1.55 o 
  -5   2  17       25.79       25.59      3.05 o 
  -4   2  17        7.04        9.47      3.44 o 
  -3   2  17      106.96       95.13      3.30 o 
  -2   2  17      201.55      195.53      3.40 o 
  -1   2  17       80.91       79.67      1.80 o 
   0   2  17        1.69        1.56      0.51 o 
   1   2  17       80.77       79.05      2.40 o 
   2   2  17      201.35      191.64      3.41 o 
   3   2  17      107.17       97.41      1.94 o 
   4   2  17        6.96        8.10      0.78 o 
   5   2  17       25.80       25.11      1.65 o 
   6   2  17       14.32       14.42      1.51 o 
   7   2  17        2.47        2.20      1.32 o 
  -7   3  17        4.37        4.12      1.44 o 
  -6   3  17        1.32       -1.23      1.23 o 
  -5   3  17        2.34        2.22      0.96 o 
  -4   3  17       26.96       27.09      1.25 o 
  -3   3  17       19.84       20.04      1.25 o 
  -2   3  17      225.48      218.81      4.69 o 
  -1   3  17       39.61       38.66      2.00 o 
   0   3  17       48.14       46.48      1.37 o 
   1   3  17       39.56       38.58      2.52 o 
   2   3  17      225.77      219.14      3.81 o 
   3   3  17       19.93       19.79      1.29 o 
   4   3  17       26.89       24.54      1.23 o 
   5   3  17        2.36        1.40      0.80 o 
   6   3  17        1.32        0.83      0.85 o 
   7   3  17        4.38        3.79      1.84 o 
  -7   4  17        0.40        1.66      1.72 o 
  -6   4  17        1.88        3.10      1.54 o 
  -5   4  17       18.53       20.97      1.46 o 
  -4   4  17        8.00        5.67      1.25 o 
  -3   4  17        0.57       -0.05      0.78 o 
  -2   4  17       26.05       25.97      1.36 o 
  -1   4  17       28.71       27.48      1.18 o 
   0   4  17       33.72       25.34      1.31 o 
   1   4  17       28.71       30.54      1.19 o 
   2   4  17       26.07       24.73      1.14 o 
   3   4  17        0.56       -0.49      0.58 o 
   4   4  17        7.99        6.90      0.90 o 
   5   4  17       18.54       19.34      1.24 o 
   6   4  17        1.87        0.94      0.91 o 
   7   4  17        0.40        0.00      1.58 o 
  -6   5  17        0.27        1.50      1.54 o 
  -5   5  17       10.62        9.19      1.76 o 
  -4   5  17        3.50        4.96      1.33 o 
  -3   5  17       43.01       35.75      1.75 o 
  -2   5  17       12.63       12.84      1.19 o 
  -1   5  17       13.63       14.65      1.24 o 
   0   5  17       34.79       37.13      1.71 o 
   1   5  17       13.60       13.00      0.95 o 
   2   5  17       12.63       11.90      1.04 o 
   3   5  17       43.04       36.99      1.84 o 
   4   5  17        3.52        3.27      0.80 o 
   5   5  17       10.62       10.56      1.65 o 
   6   5  17        0.27       -0.18      0.88 o 
  -6   6  17        1.75        2.28      1.74 o 
  -5   6  17        3.50        3.76      1.60 o 
  -4   6  17        1.67        1.45      1.07 o 
  -3   6  17        1.66        1.60      0.92 o 
  -2   6  17       28.34       30.65      1.73 o 
  -1   6  17       39.37       39.83      1.87 o 
   0   6  17       43.57       52.20      2.06 o 
   1   6  17       39.29       41.15      1.58 o 
   2   6  17       28.31       27.97      1.34 o 
   3   6  17        1.64        1.03      0.75 o 
   4   6  17        1.68        3.73      1.52 o 
   5   6  17        3.51        3.76      0.97 o 
   6   6  17        1.76        2.23      1.73 o 
  -5   7  17        5.08        9.12      2.03 o 
  -4   7  17        2.39        3.36      1.08 o 
  -3   7  17        8.85        6.40      1.26 o 
  -2   7  17       14.71       15.58      1.37 o 
  -1   7  17       11.93       12.36      1.29 o 
   0   7  17        6.26        7.35      0.92 o 
   1   7  17       11.93       11.35      1.05 o 
   2   7  17       14.70       14.96      1.94 o 
   3   7  17        8.88        8.44      1.49 o 
   4   7  17        2.40        2.68      0.89 o 
   5   7  17        5.07        5.46      1.33 o 
  -4   8  17        2.34        5.22      1.82 o 
  -3   8  17       10.36       11.31      2.05 o 
  -2   8  17        5.06        8.19      1.26 o 
  -1   8  17        8.35        7.90      1.23 o 
   0   8  17       31.05       29.08      1.54 o 
   1   8  17        8.37       10.32      1.38 o 
   2   8  17        5.06        4.80      1.21 o 
   3   8  17       10.38        9.68      1.45 o 
   4   8  17        2.32        2.71      1.16 o 
  -3   9  17        4.70        7.47      2.06 o 
  -2   9  17        1.36        1.24      1.62 o 
  -1   9  17        2.45        3.74      1.77 o 
   0   9  17        4.58        4.97      1.27 o 
   1   9  17        2.47        2.80      1.19 o 
   2   9  17        1.38        0.51      1.20 o 
   3   9  17        4.68        3.42      1.65 o 
   0  10  17        6.96        8.99      2.16 o 
   1  10  17        0.97        3.94      1.91 o 
   0   0  18      126.54      124.67      2.91 o 
   1   0  18        0.15        0.49      0.50 o 
   2   0  18      131.15      132.41      2.62 o 
   3   0  18      314.52      309.05      5.08 o 
   4   0  18       54.20       54.76      1.73 o 
   5   0  18      120.55      121.20      4.81 o 
   6   0  18        4.14        3.11      1.19 o 
   7   0  18       37.52       45.10      3.49 o 
  -7   1  18        6.20        8.94      2.26 o 
  -6   1  18        0.44       -0.99      0.99 o 
  -5   1  18       13.31       12.25      1.45 o 
  -4   1  18      206.20      203.95      4.66 o 
  -3   1  18      144.59      140.46      4.84 o 
  -2   1  18      194.51      182.90      2.81 o 
  -1   1  18      184.50      181.13      3.42 o 
   0   1  18        1.26        1.60      0.42 o 
   1   1  18      184.70      181.83      3.23 o 
   2   1  18      194.76      178.62      3.28 o 
   3   1  18      144.62      137.26      2.82 o 
   4   1  18      206.13      207.55      3.33 o 
   5   1  18       13.31       12.62      1.22 o 
   6   1  18        0.44       -0.17      1.16 o 
   7   1  18        6.19        6.14      1.55 o 
  -7   2  18        8.77        6.95      2.10 o 
  -6   2  18       16.84       21.00      1.70 o 
  -5   2  18        5.33        6.05      1.12 o 
  -4   2  18       36.46       34.46      1.77 o 
  -3   2  18      571.76      577.58      8.44 o 
  -2   2  18      125.97      130.30      2.57 o 
  -1   2  18       23.08       22.25      1.04 o 
   0   2  18      109.79      118.98      2.75 o 
   1   2  18       23.12       21.22      1.02 o 
   2   2  18      126.10      122.71      2.56 o 
   3   2  18      571.74      557.67      9.08 o 
   4   2  18       36.49       35.17      1.27 o 
   5   2  18        5.31        4.05      0.89 o 
   6   2  18       16.89       18.34      1.68 o 
   7   2  18        8.78        9.08      1.54 o 
  -7   3  18        5.27        7.87      2.02 o 
  -6   3  18        3.43        3.18      1.50 o 
  -5   3  18        8.46       12.56      1.32 o 
  -4   3  18        4.69        3.10      0.74 o 
  -3   3  18       14.24       14.01      1.27 o 
  -2   3  18       72.94       73.19      3.65 o 
  -1   3  18       21.53       22.03      3.51 o 
   0   3  18      160.22      143.94      3.47 o 
   1   3  18       21.55       24.19      2.77 o 
   2   3  18       72.72       71.22      1.88 o 
   3   3  18       14.19       12.94      0.97 o 
   4   3  18        4.68        4.99      0.84 o 
   5   3  18        8.48        9.30      1.05 o 
   6   3  18        3.44        5.08      1.00 o 
   7   3  18        5.27        7.74      2.13 o 
  -5   4  18       20.02       20.13      4.33 o 
  -4   4  18       46.27       47.90      2.02 o 
  -3   4  18       46.88       45.28      1.93 o 
  -2   4  18       13.57       15.04      1.09 o 
  -1   4  18       69.54       62.98      2.20 o 
   0   4  18       69.58       73.89      2.38 o 
   1   4  18       69.48       66.31      2.26 o 
   2   4  18       13.58       13.23      1.22 o 
   3   4  18       46.99       50.29      2.07 o 
   4   4  18       46.24       46.90      1.70 o 
   5   4  18       20.02       18.93      1.26 o 
   6   4  18        4.83        4.81      1.06 o 
  -5   5  18        2.73        2.58      1.04 o 
  -4   5  18        9.09       11.78      1.29 o 
  -3   5  18       24.41       23.41      1.52 o 
  -2   5  18       21.76       21.85      1.46 o 
  -1   5  18        2.76        1.89      2.02 o 
   0   5  18        0.64        1.39      0.67 o 
   1   5  18        2.77        1.81      0.88 o 
   2   5  18       21.72       19.05      1.13 o 
   3   5  18       24.54       20.36      1.96 o 
   4   5  18        9.09        8.75      1.22 o 
   5   5  18        2.73        3.02      0.96 o 
   6   5  18        0.76        1.04      0.92 o 
  -5   6  18        2.35        1.52      1.56 o 
  -4   6  18        0.53       -0.56      0.88 o 
  -3   6  18       21.52       19.92      2.30 o 
  -2   6  18       14.21       12.75      1.30 o 
  -1   6  18       20.55       17.67      1.40 o 
   0   6  18        0.00       -1.10      1.10 o 
   1   6  18       20.51       17.67      1.13 o 
   2   6  18       14.18       14.35      1.08 o 
   3   6  18       21.53       21.59      1.26 o 
   4   6  18        0.54        0.78      1.00 o 
   5   6  18        2.35        0.25      1.01 o 
  -5   7  18        2.34        4.05      1.81 o 
  -4   7  18        1.11        0.72      1.19 o 
  -3   7  18        2.08        1.39      1.07 o 
  -2   7  18       10.00       11.33      1.31 o 
  -1   7  18       11.67       12.61      1.31 o 
   0   7  18       27.32       28.97      1.73 o 
   1   7  18       11.64       11.00      1.05 o 
   2   7  18        9.96       10.79      1.26 o 
   3   7  18        2.08        2.92      0.85 o 
   4   7  18        1.11        1.31      0.83 o 
   5   7  18        2.33       -0.20      0.99 o 
  -4   8  18        0.84        2.15      1.24 o 
  -3   8  18        2.42        0.65      1.07 o 
  -2   8  18        0.02       -0.72      1.01 o 
  -1   8  18       15.93       20.76      1.58 o 
   0   8  18        0.28       -0.15      0.79 o 
   1   8  18       15.96       16.30      1.54 o 
   2   8  18        0.02        0.13      1.02 o 
   3   8  18        2.43        2.42      1.17 o 
  -2   9  18        1.02       -0.37      1.63 o 
  -1   9  18        4.58        1.51      1.70 o 
   0   9  18        3.24        4.95      1.54 o 
   1   9  18        4.58        2.62      1.20 o 
   2   9  18        1.01        1.77      1.17 o 
   3   9  18        5.05        4.51      1.77 o 
   1   0  19      128.12      142.94      2.74 o 
   2   0  19       56.77       56.08      1.64 o 
   3   0  19      117.86      118.46      2.59 o 
   4   0  19        4.22        4.82      0.85 o 
   5   0  19        0.34        2.02      1.01 o 
   6   0  19       23.98       22.32      2.22 o 
   7   0  19        0.90        0.04      1.53 o 
  -7   1  19        4.90        2.92      1.79 o 
  -6   1  19        6.42        8.46      1.39 o 
  -5   1  19        2.64        2.40      1.00 o 
  -4   1  19       28.49       29.56      1.67 o 
  -3   1  19      111.32      105.84      3.02 o 
  -2   1  19       34.45       30.13      1.30 o 
  -1   1  19      143.07      152.26      2.44 o 
   0   1  19       13.08        8.32      0.74 o 
   1   1  19      143.06      149.40      2.88 o 
   2   1  19       34.55       33.16      1.32 o 
   3   1  19      111.37      105.72      2.43 o 
   4   1  19       28.60       28.09      1.16 o 
   5   1  19        2.63        1.80      1.23 o 
   6   1  19        6.44        5.26      1.39 o 
   7   1  19        4.90        9.26      2.14 o 
  -7   2  19        3.92        4.45      1.83 o 
  -6   2  19       13.56       18.22      1.66 o 
  -5   2  19        9.01        6.99      1.20 o 
  -4   2  19       10.41       13.48      1.28 o 
  -3   2  19       58.37       59.25      3.44 o 
  -2   2  19       67.83       73.80      1.91 o 
  -1   2  19       35.28       32.36      1.25 o 
   0   2  19      106.96      122.57      2.49 o 
   1   2  19       35.27       31.08      1.90 o 
   2   2  19       67.89       77.53      2.58 o 
   3   2  19       58.28       54.60      2.02 o 
   4   2  19       10.40       10.29      0.85 o 
   5   2  19        9.02        8.54      1.03 o 
   6   2  19       13.53       13.69      1.53 o 
   7   2  19        3.93        3.63      1.83 o 
  -6   3  19        3.61        5.27      1.73 o 
  -5   3  19        0.93        2.10      0.99 o 
  -4   3  19       16.22       12.77      1.39 o 
  -3   3  19       83.88       77.68      1.99 o 
  -2   3  19      274.42      288.52      4.75 o 
  -1   3  19      141.08      139.71      3.46 o 
   0   3  19       69.87       78.03      5.67 o 
   1   3  19      140.75      138.14      3.91 o 
   2   3  19      274.03      277.26      5.91 o 
   3   3  19       83.79       79.52      2.08 o 
   4   3  19       16.22       14.49      0.93 o 
   5   3  19        0.93        1.39      0.84 o 
   6   3  19        3.62        3.72      1.02 o 
  -5   4  19        4.02        3.89      1.64 o 
  -4   4  19       10.77       14.96      1.70 o 
  -3   4  19       11.08       11.18      1.18 o 
  -2   4  19      121.36      122.02      4.20 o 
  -1   4  19      158.81      149.91      5.16 o 
   0   4  19        7.37        8.71      1.11 o 
   1   4  19      158.78      149.54      6.16 o 
   2   4  19      121.36      128.23      3.40 o 
   3   4  19       11.08        9.13      1.20 o 
   4   4  19       10.75       11.82      1.09 o 
   5   4  19        4.01        3.76      0.95 o 
   6   4  19        0.17       -0.42      0.87 o 
  -5   5  19        0.75        1.71      1.11 o 
  -4   5  19        2.42        1.91      0.98 o 
  -3   5  19       23.06       23.06      1.58 o 
  -2   5  19      160.59      146.96      3.84 o 
  -1   5  19       92.27       88.93      2.79 o 
   0   5  19        8.56        7.16      1.07 o 
   1   5  19       92.10       93.23      2.84 o 
   2   5  19      161.11      154.86      5.12 o 
   3   5  19       23.03       25.50      2.00 o 
   4   5  19        2.41        1.98      1.02 o 
   5   5  19        0.75       -0.37      0.81 o 
   6   5  19        0.05       -1.12      1.12 o 
  -5   6  19        2.95        2.97      1.13 o 
  -4   6  19       14.53       17.63      2.63 o 
  -3   6  19        2.23        2.77      1.03 o 
  -2   6  19       31.89       31.62      1.81 o 
  -1   6  19       30.04       29.62      1.74 o 
   0   6  19       24.92       31.70      3.31 o 
   1   6  19       30.02       29.27      1.38 o 
   2   6  19       31.90       30.02      1.43 o 
   3   6  19        2.25        0.26      0.74 o 
   4   6  19       14.53       16.59      1.54 o 
   5   6  19        2.96        2.24      1.15 o 
  -4   7  19       10.43       10.60      3.22 o 
  -3   7  19        6.15        7.64      1.25 o 
  -2   7  19        6.89        7.83      1.86 o 
  -1   7  19        1.82        2.97      1.03 o 
   0   7  19        3.13        4.54      1.13 o 
   1   7  19        1.84        2.79      1.18 o 
   2   7  19        6.86        8.42      1.43 o 
   3   7  19        6.17        8.22      1.51 o 
   4   7  19       10.40       11.96      1.22 o 
  -3   8  19       19.91       18.14      1.68 o 
  -2   8  19       12.67       15.44      1.52 o 
  -1   8  19        2.53        3.62      1.16 o 
   0   8  19        0.32       -0.03      1.26 o 
   1   8  19        2.53        4.23      0.97 o 
   2   8  19       12.69       16.65      1.37 o 
   3   8  19       19.90       19.29      1.90 o 
   4   8  19        2.17        1.82      1.74 o 
  -1   9  19        1.39        0.77      1.74 o 
   0   9  19        0.42        0.69      1.72 o 
   1   9  19        1.39        1.03      1.17 o 
   2   9  19        0.70        1.95      1.76 o 
   0   0  20      121.70      119.22      4.02 o 
   1   0  20       36.36       38.67      1.86 o 
   2   0  20      248.83      228.28      4.00 o 
   3   0  20        4.88        6.76      0.87 o 
   4   0  20        1.94        0.56      0.74 o 
   5   0  20        1.60        3.26      0.88 o 
   6   0  20       19.16       20.38      1.73 o 
  -6   1  20        1.92        0.39      1.16 o 
  -5   1  20        2.36        2.01      1.15 o 
  -4   1  20       69.56       69.85      2.44 o 
  -3   1  20       26.02       23.40      1.53 o 
  -2   1  20       25.47       31.93      1.34 o 
  -1   1  20       20.44       16.92      0.85 o 
   0   1  20      120.20      106.28      2.30 o 
   1   1  20       20.39       17.03      0.99 o 
   2   1  20       25.48       37.20      1.71 o 
   3   1  20       26.03       27.28      1.47 o 
   4   1  20       69.50       66.02      1.73 o 
   5   1  20        2.36        2.48      0.87 o 
   6   1  20        1.93        2.12      1.20 o 
  -6   2  20        0.29        1.77      1.17 o 
  -5   2  20       18.20       19.04      2.72 o 
  -4   2  20        1.36        1.54      0.91 o 
  -3   2  20       23.07       20.97      1.78 o 
  -2   2  20      255.43      233.11      4.07 o 
  -1   2  20       55.64       62.54      2.01 o 
   0   2  20      173.73      152.15      3.31 o 
   1   2  20       55.59       58.33      1.69 o 
   2   2  20      255.56      232.96      3.53 o 
   3   2  20       22.94       24.13      1.05 o 
   4   2  20        1.33        1.79      0.67 o 
   5   2  20       18.16       16.92      1.33 o 
   6   2  20        0.29        1.79      1.18 o 
  -6   3  20        6.22        6.22      1.73 o 
  -5   3  20       20.28       19.59      1.58 o 
  -4   3  20       18.19       19.57      1.48 o 
  -3   3  20       11.30       13.41      1.10 o 
  -2   3  20       10.44       11.63      0.95 o 
  -1   3  20       95.47       89.96      2.68 o 
   0   3  20        0.20        1.07      0.82 o 
   1   3  20       95.52       88.76      2.70 o 
   2   3  20       10.48        9.58      1.16 o 
   3   3  20       11.29       11.13      0.97 o 
   4   3  20       18.13       19.20      1.35 o 
   5   3  20       20.24       16.94      1.27 o 
   6   3  20        6.24        4.73      1.06 o 
  -5   4  20        9.70       13.64      2.17 o 
  -4   4  20       10.19        9.88      1.90 o 
  -3   4  20       39.95       33.65      1.77 o 
  -2   4  20      184.17      175.58      4.23 o 
  -1   4  20       24.39       20.22      1.44 o 
   0   4  20      108.82      112.01      3.13 o 
   1   4  20       24.31       20.41      3.48 o 
   2   4  20      184.25      177.39      4.31 o 
   3   4  20       39.91       34.88      1.86 o 
   4   4  20       10.18       10.63      1.31 o 
   5   4  20        9.73       14.70      1.23 o 
   6   4  20        1.23        0.43      1.12 o 
  -5   5  20        2.71        4.97      1.86 o 
  -4   5  20        5.24        4.73      1.13 o 
  -3   5  20       12.53        8.19      1.20 o 
  -2   5  20       27.52       30.44      1.77 o 
  -1   5  20       49.56       49.30      5.31 o 
   0   5  20       36.07       40.05      1.91 o 
   1   5  20       49.68       49.00      2.24 o 
   2   5  20       27.49       33.79      1.52 o 
   3   5  20       12.53        9.86      1.25 o 
   4   5  20        5.26        6.07      1.27 o 
   5   5  20        2.71        2.97      1.20 o 
  -5   6  20        1.72        0.56      1.18 o 
  -4   6  20        3.04        3.98      1.16 o 
  -3   6  20       24.21       25.68      1.74 o 
  -2   6  20        5.74        3.79      1.08 o 
  -1   6  20       41.06       39.86      1.98 o 
   0   6  20       15.26       16.81      1.45 o 
   1   6  20       41.11       40.61      4.16 o 
   2   6  20        5.73        5.89      0.94 o 
   3   6  20       24.26       25.29      1.42 o 
   4   6  20        3.05        3.98      1.22 o 
   5   6  20        1.71        3.43      1.84 o 
  -4   7  20        1.60        3.20      1.87 o 
  -3   7  20        0.61       -0.09      1.04 o 
  -2   7  20        3.80        5.41      2.41 o 
  -1   7  20        5.03        5.73      1.19 o 
   0   7  20        3.91        3.08      1.11 o 
   1   7  20        5.02        4.43      0.92 o 
   2   7  20        3.81        4.94      0.95 o 
   3   7  20        0.61       -0.31      0.76 o 
   4   7  20        1.60        1.71      1.04 o 
  -3   8  20        1.02        1.06      1.20 o 
  -2   8  20        1.24        0.14      1.09 o 
  -1   8  20        9.81        7.93      1.61 o 
   0   8  20        0.23        0.25      1.07 o 
   1   8  20        9.76        9.07      1.11 o 
   2   8  20        1.24        2.73      0.93 o 
   3   8  20        1.02       -0.74      0.97 o 
   1   9  20        1.02        4.37      1.76 o 
   1   0  21       13.62       17.88      1.35 o 
   2   0  21        2.83        1.70      0.79 o 
   3   0  21       10.43       12.03      1.33 o 
   4   0  21        0.33       -0.34      0.86 o 
   5   0  21        0.03        0.49      1.02 o 
   6   0  21        3.14        2.93      1.58 o 
  -6   1  21        3.83        3.11      1.20 o 
  -5   1  21        3.67        1.42      1.01 o 
  -4   1  21        7.07        9.33      1.34 o 
  -3   1  21      109.58      113.50     10.88 o 
  -2   1  21      185.90      173.65      3.30 o 
  -1   1  21       14.18       10.82      1.16 o 
   0   1  21      197.43      204.84      4.11 o 
   1   1  21       14.16       11.75      0.93 o 
   2   1  21      185.62      173.92      3.34 o 
   3   1  21      109.31      113.29      2.60 o 
   4   1  21        7.05        7.05      1.02 o 
   5   1  21        3.66        2.08      0.86 o 
   6   1  21        3.82        6.24      1.38 o 
  -6   2  21        4.33        6.51      1.38 o 
  -5   2  21        8.28        7.48      1.28 o 
  -4   2  21       37.27       42.39      1.99 o 
  -3   2  21       50.41       51.15      2.12 o 
  -2   2  21       24.52       30.08      1.67 o 
  -1   2  21      121.26      114.64      2.51 o 
   0   2  21       61.59       63.27      1.79 o 
   1   2  21      121.31      116.32      2.53 o 
   2   2  21       24.51       24.79      1.21 o 
   3   2  21       50.37       50.94      2.16 o 
   4   2  21       37.25       34.82      1.35 o 
   5   2  21        8.26        7.98      1.65 o 
   6   2  21        4.32        4.64      1.32 o 
  -6   3  21        5.61        6.71      1.85 o 
  -5   3  21       19.69       16.47      1.55 o 
  -4   3  21       22.04       23.46      2.10 o 
  -3   3  21       11.42       12.58      1.29 o 
  -2   3  21       21.49       22.39      1.32 o 
  -1   3  21      105.82       87.87      3.82 o 
   0   3  21       83.32       87.97      3.11 o 
   1   3  21      106.02       88.74      3.46 o 
   2   3  21       21.40       25.00      1.23 o 
   3   3  21       11.44       10.40      1.03 o 
   4   3  21       22.06       21.59      1.11 o 
   5   3  21       19.73       18.21      1.32 o 
   6   3  21        5.60        6.49      1.41 o 
  -5   4  21        3.58        4.08      1.77 o 
  -4   4  21        4.29        6.10      1.73 o 
  -3   4  21        2.09        0.06      0.91 o 
  -2   4  21       31.68       26.98      1.63 o 
  -1   4  21       12.53        8.99      1.17 o 
   0   4  21       11.20       10.40      1.26 o 
   1   4  21       12.50        8.40      1.16 o 
   2   4  21       31.64       27.71      1.69 o 
   3   4  21        2.11        2.91      1.06 o 
   4   4  21        4.30        5.70      1.23 o 
   5   4  21        3.58        2.11      0.95 o 
   6   4  21        2.44        1.02      1.73 o 
  -5   5  21        6.94        8.53      2.13 o 
  -4   5  21       21.58       21.47      1.65 o 
  -3   5  21        2.32        1.53      1.57 o 
  -2   5  21        4.32        2.30      1.00 o 
  -1   5  21        7.83        8.20      1.27 o 
   0   5  21        0.74        1.29      2.01 o 
   1   5  21        7.84        7.15      1.17 o 
   2   5  21        4.34        5.91      0.92 o 
   3   5  21        2.31        3.71      1.08 o 
   4   5  21       21.56       21.26      1.68 o 
   5   5  21        6.96        8.06      1.37 o 
  -4   6  21        4.72        3.12      1.51 o 
  -3   6  21       19.74       19.94      1.62 o 
  -2   6  21       34.53       30.45      1.82 o 
  -1   6  21       26.19       24.10      1.68 o 
   0   6  21       23.92       26.65      1.75 o 
   1   6  21       26.21       26.21      1.73 o 
   2   6  21       34.55       30.54      1.51 o 
   3   6  21       19.76       19.32      2.26 o 
   4   6  21        4.73        4.52      0.98 o 
  -4   7  21        1.76        0.74      1.89 o 
  -3   7  21        8.21        9.38      1.66 o 
  -2   7  21        0.54       -0.52      1.01 o 
  -1   7  21        7.58        6.84      1.80 o 
   0   7  21        2.74        2.94      1.16 o 
   1   7  21        7.61        7.67      1.31 o 
   2   7  21        0.54        1.45      0.84 o 
   3   7  21        8.21       10.58      2.15 o 
   4   7  21        1.74        1.03      1.18 o 
  -2   8  21        3.96        0.82      1.19 o 
  -1   8  21        4.42        3.80      1.26 o 
   0   8  21       40.30       45.83      2.85 o 
   1   8  21        4.44        4.84      1.29 o 
   2   8  21        3.94        2.15      1.14 o 
   0   0  22      195.35      207.17      6.60 o 
   1   0  22       20.91       20.74      1.12 o 
   2   0  22        0.01       -0.62      0.62 o 
   3   0  22       80.91       83.94      2.22 o 
   4   0  22       13.50       12.59      1.18 o 
   5   0  22        6.39        7.12      1.02 o 
   6   0  22        9.87        8.31      1.44 o 
  -6   1  22        2.06        1.69      1.18 o 
  -5   1  22        2.71        1.96      0.92 o 
  -4   1  22       20.35       30.27      1.74 o 
  -3   1  22      118.32      109.04      3.23 o 
  -2   1  22       26.26       24.98      1.58 o 
  -1   1  22      191.97      197.26      5.57 o 
   0   1  22      126.59      129.91      4.01 o 
   1   1  22      191.84      196.19      3.65 o 
   2   1  22       26.25       24.98      1.76 o 
   3   1  22      118.08      114.68      2.64 o 
   4   1  22       20.40       22.82      1.82 o 
   5   1  22        2.72        2.79      0.90 o 
   6   1  22        2.06        2.43      1.31 o 
  -6   2  22       16.71       20.97      2.51 o 
  -5   2  22        1.82        1.94      1.07 o 
  -4   2  22       64.00       67.43      2.50 o 
  -3   2  22       26.85       27.24      1.65 o 
  -2   2  22       13.70       13.27      1.25 o 
  -1   2  22       34.45       34.16      1.38 o 
   0   2  22       14.43       14.40      0.98 o 
   1   2  22       34.54       34.46      2.61 o 
   2   2  22       13.65       13.41      1.24 o 
   3   2  22       26.81       26.92      1.34 o 
   4   2  22       63.96       67.40      2.70 o 
   5   2  22        1.81        2.34      0.94 o 
   6   2  22       16.70       17.95      1.74 o 
  -5   3  22       13.58       15.86      3.30 o 
  -4   3  22       27.08       33.58      2.25 o 
  -3   3  22       12.26       10.83      1.22 o 
  -2   3  22       41.50       44.28      1.94 o 
  -1   3  22       16.90       12.52      1.32 o 
   0   3  22        0.11       -0.79      0.79 o 
   1   3  22       16.86       13.25      0.97 o 
   2   3  22       41.54       42.59      1.58 o 
   3   3  22       12.23       10.78      1.00 o 
   4   3  22       27.07       32.05      1.53 o 
   5   3  22       13.59       14.13      1.27 o 
   6   3  22        0.40        1.04      1.93 o 
  -5   4  22       12.75       15.33      2.43 o 
  -4   4  22       20.93       22.50      2.50 o 
  -3   4  22       13.84       17.28      2.15 o 
  -2   4  22       16.07       16.09      1.40 o 
  -1   4  22        0.90       -0.39      0.86 o 
   0   4  22        2.28        0.79      0.94 o 
   1   4  22        0.88       -0.80      0.80 o 
   2   4  22       16.02       16.32      1.76 o 
   3   4  22       13.81       10.85      1.57 o 
   4   4  22       20.98       26.51      3.62 o 
   5   4  22       12.78       13.59      1.55 o 
  -5   5  22        0.84        1.64      1.64 o 
  -4   5  22        1.25        3.03      1.69 o 
  -3   5  22        3.11        2.35      1.08 o 
  -2   5  22       24.08       24.59      1.65 o 
  -1   5  22        1.79        2.01      1.05 o 
   0   5  22        0.80        1.63      0.98 o 
   1   5  22        1.81        0.61      0.94 o 
   2   5  22       24.07       23.89      1.38 o 
   3   5  22        3.08        4.77      1.27 o 
   4   5  22        1.25        1.40      1.25 o 
   5   5  22        0.84        2.02      1.68 o 
  -4   6  22        1.01       -0.16      1.28 o 
  -3   6  22        2.15        2.34      1.15 o 
  -2   6  22       15.34       14.29      1.56 o 
  -1   6  22       27.44       29.19      1.83 o 
   0   6  22        0.44       -0.39      0.99 o 
   1   6  22       27.43       30.27      1.87 o 
   2   6  22       15.28       16.42      1.34 o 
   3   6  22        2.14        2.05      0.88 o 
   4   6  22        1.02        0.19      1.01 o 
  -3   7  22        1.32        2.34      1.40 o 
  -2   7  22       11.56       13.16      1.52 o 
  -1   7  22        2.43        0.48      1.08 o 
   0   7  22       16.05       18.21      2.08 o 
   1   7  22        2.43        3.09      1.20 o 
   2   7  22       11.58       11.23      1.19 o 
   3   7  22        1.32        0.51      1.09 o 
  -2   8  22        1.87       -0.51      1.62 o 
  -1   8  22       25.82       23.36      1.89 o 
   0   8  22       21.54       24.63      1.91 o 
   1   8  22       25.84       26.95      2.59 o 
   2   8  22        1.88        2.75      1.68 o 
   1   0  23        2.76        1.51      0.89 o 
   2   0  23       83.48       95.02      2.95 o 
   3   0  23       22.51       24.13      1.28 o 
   4   0  23        4.45        7.82      0.87 o 
   5   0  23        0.87       -0.77      0.77 o 
  -5   1  23        0.01       -0.10      0.85 o 
  -4   1  23       11.33       12.71      1.37 o 
  -3   1  23       19.11       17.99      1.48 o 
  -2   1  23        8.55        6.68      1.10 o 
  -1   1  23       41.91       41.00      2.29 o 
   0   1  23      150.98      131.80      3.50 o 
   1   1  23       41.82       43.67      1.59 o 
   2   1  23        8.53        5.42      0.86 o 
   3   1  23       19.15       18.52      1.19 o 
   4   1  23       11.34        9.68      0.92 o 
   5   1  23        0.01        0.64      0.95 o 
  -5   2  23       20.57       24.47      1.79 o 
  -4   2  23        8.46       11.50      1.80 o 
  -3   2  23        1.63        1.39      0.97 o 
  -2   2  23        0.63       -1.03      1.69 o 
  -1   2  23        0.80        0.76      0.87 o 
   0   2  23        7.13        9.12      1.01 o 
   1   2  23        0.81        1.00      0.69 o 
   2   2  23        0.61        1.34      0.72 o 
   3   2  23        1.62        0.55      0.98 o 
   4   2  23        8.50        8.74      0.91 o 
   5   2  23       20.61       20.44      1.76 o 
  -5   3  23        2.62        4.79      1.31 o 
  -4   3  23        2.13        1.65      1.06 o 
  -3   3  23       13.37       15.61      2.31 o 
  -2   3  23        2.08        1.87      0.95 o 
  -1   3  23       28.53       36.75      1.47 o 
   0   3  23        8.41        8.34      0.90 o 
   1   3  23       28.62       33.40      1.46 o 
   2   3  23        2.07        2.29      0.79 o 
   3   3  23       13.37       13.46      1.11 o 
   4   3  23        2.14        1.32      0.83 o 
   5   3  23        2.61        2.67      1.00 o 
  -5   4  23       15.99       16.86      2.49 o 
  -4   4  23       18.57       15.48      2.33 o 
  -3   4  23       15.92       15.62      2.17 o 
  -2   4  23       62.29       58.05      2.37 o 
  -1   4  23       17.14       13.66      1.38 o 
   0   4  23        1.23       -0.22      1.97 o 
   1   4  23       17.16       15.21      3.18 o 
   2   4  23       62.33       56.18      4.12 o 
   3   4  23       15.91       15.04      1.49 o 
   4   4  23       18.59       20.90      1.71 o 
   5   4  23       15.94       20.95      2.61 o 
  -4   5  23        2.19        5.75      1.87 o 
  -3   5  23        4.71        6.70      1.29 o 
  -2   5  23       17.62       17.74      1.98 o 
  -1   5  23       19.97       20.43      1.62 o 
   0   5  23        0.53        0.98      0.96 o 
   1   5  23       19.95       22.22      1.64 o 
   2   5  23       17.54       19.42      1.64 o 
   3   5  23        4.73        4.90      1.23 o 
   4   5  23        2.20        0.28      1.74 o 
  -3   6  23        5.85        6.20      2.44 o 
  -2   6  23        6.36        7.13      1.37 o 
  -1   6  23       10.40       10.89      1.44 o 
   0   6  23       10.96       14.76      1.53 o 
   1   6  23       10.36       11.06      1.45 o 
   2   6  23        6.38        4.20      1.62 o 
   3   6  23        5.86        6.73      1.06 o 
   4   6  23        2.86        4.70      1.78 o 
  -3   7  23        0.45       -0.45      1.65 o 
  -2   7  23        8.83        9.29      1.45 o 
  -1   7  23       36.67       42.99      2.28 o 
   0   7  23        1.38        3.69      1.28 o 
   1   7  23       36.72       38.83      2.21 o 
   2   7  23        8.84        6.72      1.38 o 
   3   7  23        0.45        1.03      1.47 o 
   0   8  23       55.55       59.20      3.81 o 
   0   0  24       42.97       36.29      2.57 o 
   1   0  24       21.18       26.18      1.62 o 
   2   0  24        0.15       -0.78      0.78 o 
   3   0  24        9.16        5.71      0.90 o 
   4   0  24        0.90        0.39      0.83 o 
   5   0  24        0.06        0.16      0.84 o 
  -5   1  24        1.02        3.13      0.99 o 
  -4   1  24        3.56        7.09      1.43 o 
  -3   1  24       21.50       20.56      1.57 o 
  -2   1  24        2.07        1.77      0.96 o 
  -1   1  24        4.30        4.69      1.06 o 
   0   1  24        3.66        5.08      1.06 o 
   1   1  24        4.33        2.73      1.02 o 
   2   1  24        2.09        0.87      0.74 o 
   3   1  24       21.53       22.54      1.29 o 
   4   1  24        3.59        2.98      0.76 o 
   5   1  24        1.01        0.02      0.86 o 
  -5   2  24        5.17        4.92      2.03 o 
  -4   2  24       23.00       23.71      1.75 o 
  -3   2  24        6.17        5.57      1.18 o 
  -2   2  24        2.76        3.15      1.03 o 
  -1   2  24        8.51        9.73      1.22 o 
   0   2  24        0.21        1.01      0.88 o 
   1   2  24        8.55        7.57      0.90 o 
   2   2  24        2.76        4.57      0.87 o 
   3   2  24        6.20        4.75      0.90 o 
   4   2  24       23.05       27.43      1.45 o 
   5   2  24        5.16        6.17      1.12 o 
  -5   3  24        2.53        6.56      2.04 o 
  -4   3  24        6.36        5.42      1.28 o 
  -3   3  24        1.54        3.99      1.12 o 
  -2   3  24        8.33        7.50      1.20 o 
  -1   3  24        9.88       10.79      1.46 o 
   0   3  24        2.52        1.64      1.02 o 
   1   3  24        9.84       11.35      1.48 o 
   2   3  24        8.34       10.28      1.00 o 
   3   3  24        1.54        1.42      0.85 o 
   4   3  24        6.38        6.55      1.12 o 
   5   3  24        2.55        6.32      2.07 o 
  -4   4  24       13.23       17.24      2.43 o 
  -3   4  24        0.07       -0.53      1.44 o 
  -2   4  24        4.85        4.76      1.71 o 
  -1   4  24        6.06        6.56      1.22 o 
   0   4  24       17.53       14.27      1.42 o 
   1   4  24        6.06        7.35      1.24 o 
   2   4  24        4.86        4.41      2.11 o 
   3   4  24        0.07        1.13      1.07 o 
   4   4  24       13.17       15.04      1.62 o 
  -4   5  24        3.78        1.30      1.85 o 
  -3   5  24        4.60        6.57      1.90 o 
  -2   5  24        3.33        2.47      1.12 o 
  -1   5  24       15.36       18.13      1.58 o 
   0   5  24       19.06       21.68      1.66 o 
   1   5  24       15.33       18.62      1.61 o 
   2   5  24        3.32        4.69      1.23 o 
   3   5  24        4.60        5.53      1.31 o 
   4   5  24        3.77        3.98      1.85 o 
  -3   6  24        0.87        0.37      1.20 o 
  -2   6  24        1.96        0.24      1.08 o 
  -1   6  24        1.52        2.12      1.15 o 
   0   6  24        6.21        9.02      2.37 o 
   1   6  24        1.51        2.27      1.35 o 
   2   6  24        1.95        0.32      1.59 o 
   3   6  24        0.87       -0.05      1.62 o 
  -2   7  24        1.01        2.26      1.25 o 
  -1   7  24       14.86       15.56      2.03 o 
   0   7  24       22.66       26.71      1.98 o 
   1   7  24       14.87       14.74      1.65 o 
   2   7  24        1.02        5.73      1.89 o 
   1   0  25        0.61        2.16      1.00 o 
   2   0  25        0.42       -0.72      0.86 o 
   3   0  25        7.03        6.12      0.96 o 
   4   0  25        0.26       -0.30      0.83 o 
   5   0  25        0.06       -0.42      1.28 o 
  -5   1  25        3.95        1.72      0.97 o 
  -4   1  25        0.94        2.67      1.12 o 
  -3   1  25        1.64        0.71      0.99 o 
  -2   1  25        5.70        7.60      1.21 o 
  -1   1  25       19.02       19.64      1.67 o 
   0   1  25       29.39       33.53      2.30 o 
   1   1  25       19.07       19.57      1.51 o 
   2   1  25        5.69        5.65      0.91 o 
   3   1  25        1.65        2.25      0.84 o 
   4   1  25        0.93        1.90      0.83 o 
   5   1  25        3.96        3.56      1.36 o 
  -5   2  25        4.22        6.22      1.96 o 
  -4   2  25       10.25       14.28      1.57 o 
  -3   2  25        7.94        8.98      1.33 o 
  -2   2  25       11.53       11.59      1.36 o 
  -1   2  25        8.09       13.81      1.49 o 
   0   2  25       72.95       77.14      3.93 o 
   1   2  25        8.13       10.69      1.47 o 
   2   2  25       11.52       10.33      1.05 o 
   3   2  25        7.94       10.07      1.20 o 
   4   2  25       10.24       12.70      1.21 o 
  -4   3  25       15.02       14.71      1.58 o 
  -3   3  25        6.50        6.56      1.29 o 
  -2   3  25        8.26        8.52      1.26 o 
  -1   3  25        8.20        7.38      1.21 o 
   0   3  25        0.13        0.81      0.78 o 
   1   3  25        8.17        9.07      0.99 o 
   2   3  25        8.25        8.85      1.06 o 
   3   3  25        6.50        4.79      0.95 o 
   4   3  25       15.06       12.53      1.54 o 
  -4   4  25        0.77        0.48      1.66 o 
  -3   4  25        7.35        7.73      2.09 o 
  -2   4  25       17.79       27.45      2.67 o 
  -1   4  25       15.96       17.25      1.53 o 
   0   4  25        6.67        8.07      1.60 o 
   1   4  25       16.00       17.23      1.58 o 
   2   4  25       17.77       25.43      1.80 o 
   3   4  25        7.32        8.47      2.67 o 
   4   4  25        0.76        1.85      1.26 o 
  -3   5  25        2.39        3.63      1.82 o 
  -2   5  25       16.17       17.25      2.39 o 
  -1   5  25        2.01        3.13      1.74 o 
   0   5  25        0.05        0.45      1.08 o 
   1   5  25        2.02        2.66      1.18 o 
   2   5  25       16.17       15.14      1.65 o 
   3   5  25        2.38        2.98      1.28 o 
  -2   6  25        6.04        6.85      2.25 o 
  -1   6  25       22.09       28.68      2.75 o 
   0   6  25        0.23       -0.65      1.06 o 
   1   6  25       22.10       29.53      2.02 o 
   2   6  25        6.03        6.86      1.47 o 
   0   0  26       12.08        9.14      1.85 o 
   1   0  26        1.64        0.71      1.85 o 
   2   0  26        0.30       -0.30      1.18 o 
   3   0  26        0.91        0.53      0.99 o 
   4   0  26        6.69        5.91      1.09 o 
  -4   1  26       17.23       20.94      1.75 o 
  -3   1  26        4.53        7.23      1.27 o 
  -2   1  26        1.16        3.09      1.13 o 
  -1   1  26       12.31       12.93      1.40 o 
   0   1  26        1.96        2.20      1.01 o 
   1   1  26       12.32       14.87      3.95 o 
   2   1  26        1.17        1.29      1.05 o 
   3   1  26        4.53        8.01      1.15 o 
   4   1  26       17.21       20.48      1.39 o 
  -4   2  26        4.61        5.79      1.29 o 
  -3   2  26        3.07        3.81      1.99 o 
  -2   2  26        2.89        1.13      1.05 o 
  -1   2  26        5.90        7.93      1.28 o 
   0   2  26       65.34       65.51      2.53 o 
   1   2  26        5.88        7.98      1.25 o 
   2   2  26        2.90        3.94      0.90 o 
   3   2  26        3.06        3.23      0.91 o 
   4   2  26        4.61        4.65      1.04 o 
  -4   3  26        5.01        8.14      2.06 o 
  -3   3  26        6.95        8.66      2.02 o 
  -2   3  26        5.70        4.21      1.74 o 
  -1   3  26       31.33       30.63      1.88 o 
   0   3  26       11.86       15.35      2.22 o 
   1   3  26       31.32       33.09      2.59 o 
   2   3  26        5.68        2.59      1.14 o 
   3   3  26        6.93       11.22      1.48 o 
   4   3  26        5.00        4.18      1.30 o 
  -3   4  26        4.82        4.69      1.90 o 
  -2   4  26        7.01        8.67      2.11 o 
  -1   4  26       11.83       10.20      2.11 o 
   0   4  26        0.06        0.06      1.06 o 
   1   4  26       11.85       10.97      2.22 o 
   2   4  26        7.02        4.09      1.23 o 
   3   4  26        4.81        5.43      1.34 o 
  -2   5  26        1.67       -1.46      1.51 o 
  -1   5  26        8.02        7.13      1.36 o 
   0   5  26        1.85        2.61      1.20 o 
   1   5  26        8.00        8.59      1.43 o 
   2   5  26        1.67        2.74      1.21 o 
  -1   6  26        2.01        1.52      1.26 o 
   0   6  26        0.08       -1.08      1.08 o 
   1   6  26        2.00        2.76      1.36 o 
   1   0  27        1.66        1.97      1.08 o 
   2   0  27        6.00        6.55      1.25 o 
   3   0  27       12.41       11.56      1.47 o 
   4   0  27        0.00        1.90      1.21 o 
  -4   1  27        9.96       12.62      2.53 o 
  -3   1  27        9.14       14.98      2.28 o 
  -2   1  27        6.59        8.85      1.36 o 
  -1   1  27        9.14       10.66      1.40 o 
   0   1  27        6.07        4.55      1.18 o 
   1   1  27        9.17       10.39      2.23 o 
   2   1  27        6.58        5.80      1.23 o 
   3   1  27        9.13       13.51      1.52 o 
   4   1  27        9.96       12.24      1.25 o 
  -3   2  27        1.67        0.53      1.05 o 
  -2   2  27        1.17        0.79      1.07 o 
  -1   2  27        6.65        5.67      1.54 o 
   0   2  27        1.87        2.15      1.05 o 
   1   2  27        6.67        6.88      1.21 o 
   2   2  27        1.17        1.07      1.04 o 
   3   2  27        1.67        0.10      0.88 o 
   4   2  27        1.46        0.75      1.71 o 
  -3   3  27        0.14       -1.00      1.46 o 
  -2   3  27        8.92       11.31      2.17 o 
  -1   3  27        6.12        4.68      1.80 o 
   0   3  27        3.00        5.83      1.84 o 
   1   3  27        6.10        6.13      1.85 o 
   2   3  27        8.89       11.93      1.45 o 
   3   3  27        0.14       -0.08      1.13 o 
  -2   4  27        4.97        0.24      1.71 o 
  -1   4  27        5.33        5.83      1.88 o 
   0   4  27        0.70        0.90      1.62 o 
   1   4  27        5.34        5.69      1.29 o 
   2   4  27        4.98        2.54      1.22 o 
   3   4  27        3.25        1.96      1.84 o 
  -1   5  27        1.42        0.15      1.74 o 
   0   5  27        0.13       -0.02      1.12 o 
   1   5  27        1.41        1.90      1.17 o 
   2   5  27        6.15        6.23      2.03 o 
   0   0  28        1.64        0.70      1.52 o 
   1   0  28        0.32       -0.09      1.16 o 
   2   0  28        0.19        1.47      1.11 o 
   3   0  28        0.57        0.58      1.15 o 
  -3   1  28        5.60        7.78      2.18 o 
  -2   1  28        7.53        7.79      1.36 o 
  -1   1  28        4.36        3.45      1.15 o 
   0   1  28        6.74        8.67      1.38 o 
   1   1  28        4.36        2.71      1.50 o 
   2   1  28        7.53        7.21      1.34 o 
   3   1  28        5.59        7.70      1.37 o 
  -3   2  28        3.32        3.81      1.29 o 
  -2   2  28        0.94        1.72      1.14 o 
  -1   2  28        2.32        4.08      1.16 o 
   0   2  28        2.93        2.05      1.14 o 
   1   2  28        2.32        3.89      2.84 o 
   2   2  28        0.94        2.39      1.08 o 
   3   2  28        3.33        2.32      1.46 o 
  -2   3  28        2.46        3.72      1.83 o 
  -1   3  28        0.29       -0.53      1.54 o 
   0   3  28        0.95       -1.10      1.51 o 
   1   3  28        0.29       -0.74      1.45 o 
   2   3  28        2.43        3.83      1.28 o 
  -1   4  28        0.77        2.35      1.73 o 
   0   4  28        1.36       -1.41      1.51 o 
   1   4  28        0.78        1.31      1.16 o 
   2   4  28       12.41       15.41      2.39 o 
   1   0  29        0.52       -1.03      1.03 o 
   2   0  29        2.23        2.24      1.17 o 
  -2   1  29        1.94        2.70      1.26 o 
  -1   1  29        2.61        3.25      2.24 o 
   0   1  29        5.79        6.06      1.36 o 
   1   1  29        2.60        1.74      1.15 o 
   2   1  29        1.93        0.81      1.73 o 
  -2   2  29        5.29        5.21      1.43 o 
  -1   2  29        2.19        3.10      1.22 o 
   0   2  29        3.20        1.37      1.12 o 
   1   2  29        2.20        4.44      1.27 o 
   2   2  29        5.30        6.12      1.31 o 
  -1   3  29        1.98       -0.16      1.63 o 
   0   3  29        0.09        1.42      1.67 o 
   1   3  29        1.99        3.63      1.76 o 
   0   0  30        9.59       13.48      2.32 o 
   1   0  30        0.56        0.94      1.68 o 
  -1   1  30        5.37        5.95      1.38 o 
   0   1  30        0.06       -1.08      1.08 o 
   1   1  30        5.35        3.03      2.34 o 
                                                 
